# Supplementary material for: Assessing the heterogeneity in the transmission of infectious diseases from time series of epidemiological data
Source: PLoS One. 2023 May 30;18(5):e0286012. doi: 10.1371/journal.pone.0286012 (PMC10228818; doi:10.1371/journal.pone.0286012)
Supplement: S1 Code — The programming code implements the stochastic inference approach for the reporting offset distributions presented in Methods. The program uses the data provided in and S1 and S2 Data. (PY) [file pone.0286012.s001.py]

#!/usr/bin/env python

import numpy as np
import pymc3 as pm
import json
import matplotlib.pyplot as plt
from scipy.stats import kde


def generate_rv_disease_interval(source, name_suffix):

    with open("collection_interval_distributions.json") as jsonfile:
        data = json.load(jsonfile)[source]
    
    variable_name = data["interval"] + "_interval_" + name_suffix
    if data["distribution"] == "skewnormal":
        alpha = data["stats"]["alpha"]["mean"]
        mu = data["stats"]["mu"]["mean"]
        sigma = data["stats"]["sigma"]["mean"]
        return pm.SkewNormal(variable_name, alpha=alpha, mu=mu, sigma=sigma)
    elif data["distribution"] == "gamma":
        alpha = data["stats"]["alpha"]["mean"]
        beta = data["stats"]["beta"]["mean"]
        return pm.Gamma(variable_name, alpha=alpha, beta=beta)
    else:
        raise ValueError()


def generate_rv_registration_delay(name_suffix):

    with open("collection_registration_delays.json") as jsonfile:
        data = json.load(jsonfile)["reporting_data_gamma"]

    variable_name = "registration_delay_" + name_suffix
    if data["distribution"] == "gamma":
        alpha = data["stats"]["shape"]
        beta = 1.0 / data["stats"]["scale"]
        return pm.Gamma(variable_name, alpha=alpha, beta=beta)
    else:
        raise ValueError()


def run():

    with pm.Model() as model:

        # load data and initialize random variables

        generation_interval_AB = generate_rv_disease_interval("generation_averaged_gamma", "AB")
        serial_interval_AB = generate_rv_disease_interval("serial_averaged_skewnormal", "AB")
        incubation_interval_A = generate_rv_disease_interval("incubation_averaged_gamma", "A")
        incubation_interval_B = generate_rv_disease_interval("incubation_averaged_gamma", "B")
        registration_delay_A = generate_rv_registration_delay("A")
        registration_delay_B = generate_rv_registration_delay("B")

        # deterministic combinations of random variables

        _generation_interval_1 = \
            serial_interval_AB \
            + incubation_interval_A \
            - incubation_interval_B
        _serial_interval_1 = \
            generation_interval_AB \
            - incubation_interval_A \
            + incubation_interval_B
        _manifestation_interval_1 = \
            generation_interval_AB \
            - incubation_interval_A \
            - registration_delay_A \
            + incubation_interval_B \
            + registration_delay_B
        _manifestation_interval_2 = \
            serial_interval_AB \
            - registration_delay_A \
            + registration_delay_B
        _backward_reporting_offset_1 = \
            generation_interval_AB \
            - incubation_interval_A \
            - registration_delay_A
        _backward_reporting_offset_2 = \
            serial_interval_AB \
            - incubation_interval_B \
            - registration_delay_A
        _backward_reporting_offset_3 = \
            _manifestation_interval_1 \
            - incubation_interval_B \
            - registration_delay_B
        _forward_reporting_offset_A = \
            incubation_interval_A \
            + registration_delay_A
        _forward_reporting_offset_B = \
            incubation_interval_B \
            + registration_delay_B

        generation_interval_1 = pm.Deterministic("generation_interval_1", _generation_interval_1)
        serial_interval_1 = pm.Deterministic("serial_interval_1", _serial_interval_1)
        manifestation_interval_1 = pm.Deterministic("manifestation_interval_1", _manifestation_interval_1)
        manifestation_interval_2 = pm.Deterministic("manifestation_interval_2", _manifestation_interval_2)
        backward_reporting_offset_1 = pm.Deterministic("backward_reporting_offset_1", _backward_reporting_offset_1)
        backward_reporting_offset_2 = pm.Deterministic("backward_reporting_offset_2", _backward_reporting_offset_2)
        backward_reporting_offset_3 = pm.Deterministic("backward_reporting_offset_3", _backward_reporting_offset_3)
        forward_reporting_offset_A = pm.Deterministic("forward_reporting_offset_A", _forward_reporting_offset_A)
        forward_reporting_offset_B = pm.Deterministic("forward_reporting_offset_B", _forward_reporting_offset_B)

        # constraints

        _logp = pm.HalfFlat.dist().logp(serial_interval_AB)
        pm.Potential("serial interval >= 0", _logp)
        _logp = pm.HalfFlat.dist().logp(serial_interval_1)
        pm.Potential("serial interval 1 >= 0", _logp)    

        err = 3.0
        _logp = pm.Normal.dist(mu=0.0, sigma=err).logp(generation_interval_AB - generation_interval_1)
        pm.Potential("potential of generation interval 1", _logp)
        _logp = pm.Normal.dist(mu=0.0, sigma=err).logp(serial_interval_AB - serial_interval_1)
        pm.Potential("potential of serial interval 1", _logp)
        _logp = pm.Normal.dist(mu=0.0, sigma=err).logp(manifestation_interval_1 - manifestation_interval_2)
        pm.Potential("potential of manifestation interval 1", _logp)
        _logp = pm.Normal.dist(mu=0.0, sigma=err).logp(backward_reporting_offset_1 - backward_reporting_offset_2)
        pm.Potential("potential of backward reporting offset 1", _logp)
        _logp = pm.Normal.dist(mu=0.0, sigma=err).logp(backward_reporting_offset_2 - backward_reporting_offset_3)
        pm.Potential("potential of backward reporting offset 2", _logp)
        _logp = pm.Normal.dist(mu=0.0, sigma=err).logp(backward_reporting_offset_3 - backward_reporting_offset_1)
        pm.Potential("potential of backward reporting offset 3", _logp)

        # simulate model

        initvals = {"serial_interval_AB": 5.0, "generation_interval_AB": 5.0, "incubation_interval_A": 1.0, "incubation_interval_B": 1.0}
        trace = pm.sample(1000, progressbar=True, initvals=initvals, return_inferencedata=True)

        return trace
        

if __name__ == "__main__":

    trace = run()

    print(pm.summary(trace))

    fig = plt.figure(figsize=(12, 8))
    ax1, ax2, ax3 = fig.subplots(3, 1)

    color_mapper = {
        "serial": "blue",
        "generation": "red",
        "manifestation": "green",
        "incubation": "red",
        "registration": "blue",
        "forward": "red",
        "backward": "blue"
    }

    def plot(ax, var_name):
        trace_data = trace["posterior"][var_name]
        x = np.linspace(-20, 20, 200)
        for i, chain in enumerate(trace_data):
            color = color_mapper[var_name.split("_")[0]]
            label = var_name if i == 0 else None
            alpha = 1.0 if i == 0 else 0.3
            density = kde.gaussian_kde(chain)
            ax.plot(x, density(x), color=color, label=label, alpha=alpha)

    for var_name in ["generation_interval_AB", "generation_interval_1", "serial_interval_AB", "serial_interval_1", "manifestation_interval_1", "manifestation_interval_2"]:
        plot(ax1, var_name)
    ax1.legend()

    for var_name in ["incubation_interval_A", "incubation_interval_B", "registration_delay_A", "registration_delay_B"]:
        plot(ax2, var_name)
    ax2.legend()

    for var_name in ["forward_reporting_offset_A", "forward_reporting_offset_B", "backward_reporting_offset_1", "backward_reporting_offset_2", "backward_reporting_offset_3"]:
        plot(ax3, var_name)
    ax3.legend()

    plt.show()
