# Supplementary material for: Assessing the heterogeneity in the transmission of infectious diseases from time series of epidemiological data
Source: PLoS One. 2023 May 30;18(5):e0286012. doi: 10.1371/journal.pone.0286012 (PMC10228818; doi:10.1371/journal.pone.0286012)
Supplement: S1 Data — We provide a machine-readable file in the JSON format containing the parameters and statistics of the distributions of disease intervals found in literature. The references are listed in S1 Text. (JSON) [file pone.0286012.s002.json]

{
    "generation_averaged_gamma": {
        "distribution": "gamma",
        "interval": "generation",
        "source": "averaged",
        "stats": {
            "alpha": {
                "hdi_2.5%": 6.344,
                "hdi_97.5%": 6.543,
                "mean": 6.44,
                "sd": 0.051
            },
            "beta": {
                "hdi_2.5%": 1.339,
                "hdi_97.5%": 1.383,
                "mean": 1.361,
                "sd": 0.011
            }
        }
    },
    "generation_averaged_poisson": {
        "distribution": "poisson",
        "interval": "generation",
        "source": "averaged",
        "stats": {
            "mu": {
                "hdi_2.5%": 4.234,
                "hdi_97.5%": 4.281,
                "mean": 4.258,
                "sd": 0.012
            }
        }
    },
    "generation_gamma_ganyani_estimating_2020_singapore": {
        "distribution": "gamma",
        "interval": "generation",
        "source": "ganyani_estimating_2020_singapore",
        "stats": {
            "mean": {
                "ci_95%_hi": 6.78,
                "ci_95%_lo": 3.78,
                "mean": 5.2
            },
            "sd": {
                "ci_95%_hi": 3.93,
                "ci_95%_lo": 0.91,
                "mean": 1.72
            }
        }
    },
    "generation_gamma_ganyani_estimating_2020_tianjin": {
        "distribution": "gamma",
        "interval": "generation",
        "source": "ganyani_estimating_2020_tianjin",
        "stats": {
            "mean": {
                "ci_95%_hi": 4.91,
                "ci_95%_lo": 3.01,
                "mean": 3.95
            },
            "sd": {
                "ci_95%_hi": 2.97,
                "ci_95%_lo": 0.74,
                "mean": 1.51
            }
        }
    },
    "generation_gamma_ng_estimating_2021": {
        "distribution": "gamma",
        "interval": "generation",
        "source": "ng_estimating_2021",
        "stats": {
            "mean": {
                "ci_95%_hi": 4.11,
                "ci_95%_lo": 2.79,
                "mean": 3.44
            },
            "sd": {
                "ci_95%_hi": 3.45,
                "ci_95%_lo": 1.27,
                "mean": 2.39
            }
        }
    },
    "generation_weibull_ferretti_quantifying_2020": {
        "distribution": "weibull",
        "interval": "generation",
        "source": "ferretti_quantifying_2020",
        "stats": {
            "scale": {
                "ci_95%_hi": 6.9,
                "ci_95%_lo": 4.7,
                "mean": 5.665
            },
            "shape": {
                "ci_95%_hi": 4.7,
                "ci_95%_lo": 1.75,
                "mean": 2.826
            }
        }
    },
    "incubation_averaged_gamma": {
        "distribution": "gamma",
        "interval": "incubation",
        "source": "averaged",
        "stats": {
            "alpha": {
                "hdi_2.5%": 4.246,
                "hdi_97.5%": 4.387,
                "mean": 4.32,
                "sd": 0.036
            },
            "beta": {
                "hdi_2.5%": 0.759,
                "hdi_97.5%": 0.786,
                "mean": 0.772,
                "sd": 0.007
            }
        }
    },
    "incubation_averaged_poisson": {
        "distribution": "poisson",
        "interval": "incubation",
        "source": "averaged",
        "stats": {
            "mu": {
                "hdi_2.5%": 5.066,
                "hdi_97.5%": 5.117,
                "mean": 5.091,
                "sd": 0.013
            }
        }
    },
    "incubation_erlang_jhu_incubation": {
        "distribution": "erlang",
        "interval": "incubation",
        "source": "jhu_incubation",
        "stats": {
            "scale": {
                "mean": 0.87
            },
            "shape": {
                "mean": 6.0
            }
        }
    },
    "incubation_gamma_backer_incubation_2020": {
        "distribution": "gamma",
        "interval": "incubation",
        "source": "backer_incubation_2020",
        "stats": {
            "mean": {
                "ci_95%_hi": 7.9,
                "ci_95%_lo": 5.6,
                "mean": 6.5
            },
            "scale": {
                "mean": 1.06
            },
            "sd": {
                "ci_95%_hi": 4.2,
                "ci_95%_lo": 1.8,
                "mean": 2.6
            },
            "shape": {
                "mean": 6.1
            }
        }
    },
    "incubation_gamma_jhu_incubation": {
        "distribution": "gamma",
        "interval": "incubation",
        "source": "jhu_incubation",
        "stats": {
            "scale": {
                "mean": 0.95
            },
            "shape": {
                "mean": 5.81
            }
        }
    },
    "incubation_gamma_zhang_evolving_2020": {
        "distribution": "gamma",
        "interval": "incubation",
        "source": "zhang_evolving_2020",
        "stats": {
            "rate": {
                "mean": 0.81,
                "sd": 0.24
            },
            "shape": {
                "mean": 4.23,
                "sd": 1.28
            }
        }
    },
    "incubation_lognormal_backer_incubation_2020": {
        "distribution": "lognormal",
        "interval": "incubation",
        "source": "backer_incubation_2020",
        "stats": {
            "logmean": {
                "mean": 1.8
            },
            "logsd": {
                "mean": 0.48
            },
            "mean": {
                "ci_95%_hi": 8.8,
                "ci_95%_lo": 5.7,
                "mean": 6.8
            },
            "sd": {
                "ci_95%_hi": 6.4,
                "ci_95%_lo": 2.1,
                "mean": 3.4
            }
        }
    },
    "incubation_lognormal_jhu_incubation": {
        "distribution": "lognormal",
        "interval": "incubation",
        "source": "jhu_incubation",
        "stats": {
            "logmean": {
                "mean": 1.62
            },
            "logsd": {
                "mean": 0.42
            }
        }
    },
    "incubation_lognormal_lauer_incubation_2020": {
        "distribution": "lognormal",
        "interval": "incubation",
        "source": "laurer_incubation_2020",
        "stats": {
            "logmean": {
                "ci_95%_hi": 1.755,
                "ci_95%_lo": 1.504,
                "mean": 1.621
            },
            "logsd": {
                "ci_95%_hi": 0.542,
                "ci_95%_lo": 0.271,
                "mean": 0.418
            }
        }
    },
    "incubation_lognormal_li_early_2020": {
        "distribution": "lognormal",
        "interval": "incubation",
        "source": "li_early_2020",
        "stats": {
            "logmean": {
                "mean": 1.42
            },
            "logsd": {
                "mean": 0.67
            }
        }
    },
    "incubation_lognormal_zhang_evolving_2020": {
        "distribution": "lognormal",
        "interval": "incubation",
        "source": "zhang_evolving_2020",
        "stats": {
            "logmean": {
                "mean": 1.54,
                "sd": 0.092
            },
            "logsd": {
                "mean": 0.47,
                "sd": 0.072
            }
        }
    },
    "incubation_weibull_backer_incubation_2020": {
        "distribution": "weibull",
        "interval": "incubation",
        "source": "backer_incubation_2020",
        "stats": {
            "mean": {
                "ci_95%_hi": 7.7,
                "ci_95%_lo": 5.6,
                "mean": 6.4
            },
            "scale": {
                "mean": 7.2
            },
            "sd": {
                "ci_95%_hi": 3.7,
                "ci_95%_lo": 1.7,
                "mean": 2.3
            },
            "shape": {
                "mean": 3.04
            }
        }
    },
    "incubation_weibull_jhu_incubation": {
        "distribution": "weibull",
        "interval": "incubation",
        "source": "jhu_incubation",
        "stats": {
            "scale": {
                "mean": 6.26
            },
            "shape": {
                "mean": 2.45
            }
        }
    },
    "incubation_weibull_zhang_evolving_2020": {
        "distribution": "weibull",
        "interval": "incubation",
        "source": "zhang_evolving_2020",
        "stats": {
            "scale": {
                "mean": 5.84,
                "sd": 0.56
            },
            "shape": {
                "mean": 2.03,
                "sd": 0.31
            }
        }
    },
    "serial_averaged_positive_gamma": {
        "distribution": "gamma",
        "interval": "serial",
        "source": "averaged_positive",
        "stats": {
            "alpha": {
                "hdi_2.5%": 2.649,
                "hdi_97.5%": 2.731,
                "mean": 2.69,
                "sd": 0.021
            },
            "beta": {
                "hdi_2.5%": 0.464,
                "hdi_97.5%": 0.48,
                "mean": 0.472,
                "sd": 0.004
            }
        }
    },
    "serial_averaged_positive_nbinom": {
        "distribution": "nbinom",
        "interval": "serial",
        "source": "averaged_positive",
        "stats": {
            "alpha": {
                "hdi_2.5%": 3.861,
                "hdi_97.5%": 4.086,
                "mean": 3.972,
                "sd": 0.057
            },
            "mu": {
                "hdi_2.5%": 5.113,
                "hdi_97.5%": 5.191,
                "mean": 5.152,
                "sd": 0.02
            }
        }
    },
    "serial_averaged_skewnormal": {
        "distribution": "skewnormal",
        "interval": "serial",
        "source": "averaged",
        "stats": {
            "alpha": {
                "hdi_2.5%": 2.765,
                "hdi_97.5%": 3.209,
                "mean": 2.986,
                "sd": 0.114
            },
            "mu": {
                "hdi_2.5%": -0.141,
                "hdi_97.5%": 0.158,
                "mean": 0.005,
                "sd": 0.077
            },
            "sigma": {
                "hdi_2.5%": 6.798,
                "hdi_97.5%": 7.097,
                "mean": 6.949,
                "sd": 0.077
            }
        }
    },
    "serial_gamma_li_early_2020": {
        "distribution": "gamma",
        "interval": "serial",
        "source": "li_early_2020",
        "stats": {
            "mean": {
                "ci_95%_hi": 19.0,
                "ci_95%_lo": 5.3,
                "mean": 7.5
            },
            "sd": {
                "mean": 4.75
            }
        }
    },
    "serial_gamma_richter_schaetzung_2020": {
        "distribution": "gamma",
        "interval": "serial",
        "source": "richter_schaetzung_2020",
        "stats": {
            "scale": {
                "ci_95%_hi": 1.82,
                "ci_95%_lo": 1.3,
                "mean": 1.55
            },
            "shape": {
                "ci_95%_hi": 3.38,
                "ci_95%_lo": 2.49,
                "mean": 2.88
            }
        }
    },
    "serial_gammaloc_he_temporal_2020": {
        "distribution": "gammaloc",
        "interval": "serial",
        "source": "he_temporal_2020",
        "stats": {
            "loc": {
                "mean": -7.559617
            },
            "mean": {
                "ci_95%_hi": 6.8,
                "ci_95%_lo": 4.8,
                "mean": 5.8
            },
            "median": {
                "ci_95%_hi": 6.4,
                "ci_95%_lo": 4.1,
                "mean": 5.2
            },
            "scale": {
                "mean": 1.5719108336723422
            },
            "shape": {
                "mean": 8.123758
            }
        }
    },
    "serial_lognormal_nishiura_serial_2020": {
        "distribution": "lognormal",
        "interval": "serial",
        "source": "nishiura_serial_2020",
        "stats": {
            "mean": {
                "ci_95%_hi": 6.0,
                "ci_95%_lo": 3.7,
                "mean": 4.7
            },
            "median": {
                "ci_95%_hi": 4.9,
                "ci_95%_lo": 3.1,
                "mean": 4.0
            },
            "sd": {
                "ci_95%_hi": 4.9,
                "ci_95%_lo": 1.9,
                "mean": 2.9
            }
        }
    },
    "serial_normal_ali_serial_2020": {
        "distribution": "normal",
        "interval": "serial",
        "source": "ali_serial_2020",
        "stats": {
            "loc": {
                "ci_95%_hi": 5.5,
                "ci_95%_lo": 4.7,
                "mean": 5.1
            },
            "scale": {
                "ci_95%_hi": 5.6,
                "ci_95%_lo": 5.0,
                "mean": 5.3
            }
        }
    },
    "serial_normal_ali_serial_2020_after": {
        "distribution": "normal",
        "interval": "serial",
        "source": "ali_serial_2020_after",
        "stats": {
            "loc": {
                "ci_95%_hi": 3.2,
                "ci_95%_lo": 1.9,
                "mean": 2.6
            },
            "scale": {
                "ci_95%_hi": 5.1,
                "ci_95%_lo": 4.2,
                "mean": 4.6
            }
        }
    },
    "serial_normal_ali_serial_2020_before": {
        "distribution": "normal",
        "interval": "serial",
        "source": "ali_serial_2020_before",
        "stats": {
            "loc": {
                "ci_95%_hi": 8.6,
                "ci_95%_lo": 7.0,
                "mean": 7.8
            },
            "scale": {
                "ci_95%_hi": 5.9,
                "ci_95%_lo": 4.7,
                "mean": 5.2
            }
        }
    },
    "serial_normal_ali_serial_2020_during": {
        "distribution": "normal",
        "interval": "serial",
        "source": "ali_serial_2020_during",
        "stats": {
            "loc": {
                "ci_95%_hi": 5.7,
                "ci_95%_lo": 4.6,
                "mean": 5.1
            },
            "scale": {
                "ci_95%_hi": 5.4,
                "ci_95%_lo": 4.6,
                "mean": 5.0
            }
        }
    },
    "serial_normal_du_serial_2020": {
        "distribution": "normal",
        "interval": "serial",
        "source": "du_serial_2020",
        "stats": {
            "loc": {
                "ci_95%_hi": 4.39,
                "ci_95%_lo": 3.53,
                "mean": 3.96
            },
            "scale": {
                "ci_95%_hi": 5.07,
                "ci_95%_lo": 4.46,
                "mean": 4.75
            }
        }
    },
    "serial_weibull_nishiura_serial_2020": {
        "distribution": "weibull",
        "interval": "serial",
        "source": "nishiura_serial_2020",
        "stats": {
            "mean": {
                "ci_95%_hi": 6.1,
                "ci_95%_lo": 3.8,
                "mean": 4.8
            },
            "median": {
                "ci_95%_hi": 5.9,
                "ci_95%_lo": 3.5,
                "mean": 4.6
            },
            "sd": {
                "ci_95%_hi": 3.5,
                "ci_95%_lo": 1.6,
                "mean": 2.3
            }
        }
    }
}
