# Supplementary material for: Assessing the heterogeneity in the transmission of infectious diseases from time series of epidemiological data
Source: PLoS One. 2023 May 30;18(5):e0286012. doi: 10.1371/journal.pone.0286012 (PMC10228818; doi:10.1371/journal.pone.0286012)
Supplement: S2 Data — We provide a machine-readable file in the JSON format containing the parameters of reporting delay distributions that were fitted to Austrian data. (JSON) [file pone.0286012.s003.json]

{
    "reporting_data_gamma": {
        "distribution": "gamma",
        "interval": "reporting",
        "source": "data",
        "stats": {
            "loc": -0.0038661917780731148,
            "scale": 1.6732333092017706,
            "shape": 1.3204104277563076
        }
    },
    "reporting_data_phase0_gamma": {
        "distribution": "gamma",
        "interval": "reporting",
        "source": "data_phase0",
        "stats": {
            "loc": 0.00018175491636284602,
            "scale": 4.2007888788120695,
            "shape": 1.1755549079798167
        }
    },
    "reporting_data_phase0_weekday0_gamma": {
        "distribution": "gamma",
        "interval": "reporting",
        "source": "data_phase0_weekday0",
        "stats": {
            "loc": -0.005686021373166188,
            "scale": 4.133501158033364,
            "shape": 1.2349537443392449
        }
    },
    "reporting_data_phase0_weekday1_gamma": {
        "distribution": "gamma",
        "interval": "reporting",
        "source": "data_phase0_weekday1",
        "stats": {
            "loc": 0.0028491241111214833,
            "scale": 4.2248680810514205,
            "shape": 1.2005389095081633
        }
    },
    "reporting_data_phase0_weekday2_gamma": {
        "distribution": "gamma",
        "interval": "reporting",
        "source": "data_phase0_weekday2",
        "stats": {
            "loc": 0.001416280063207902,
            "scale": 4.047339849421009,
            "shape": 1.1720789896819723
        }
    },
    "reporting_data_phase0_weekday3_gamma": {
        "distribution": "gamma",
        "interval": "reporting",
        "source": "data_phase0_weekday3",
        "stats": {
            "loc": 0.0008500411553753872,
            "scale": 4.7077693083755126,
            "shape": 1.0751611410628574
        }
    },
    "reporting_data_phase0_weekday4_gamma": {
        "distribution": "gamma",
        "interval": "reporting",
        "source": "data_phase0_weekday4",
        "stats": {
            "loc": 0.0009295210544933556,
            "scale": 4.564415707998218,
            "shape": 1.0370061404887263
        }
    },
    "reporting_data_phase0_weekday5_gamma": {
        "distribution": "gamma",
        "interval": "reporting",
        "source": "data_phase0_weekday5",
        "stats": {
            "loc": 0.003997060526180707,
            "scale": 4.079391288032343,
            "shape": 1.1812041752491864
        }
    },
    "reporting_data_phase0_weekday6_gamma": {
        "distribution": "gamma",
        "interval": "reporting",
        "source": "data_phase0_weekday6",
        "stats": {
            "loc": -0.029676055695774237,
            "scale": 3.5542193560028044,
            "shape": 1.4430911432039664
        }
    },
    "reporting_data_phase1_gamma": {
        "distribution": "gamma",
        "interval": "reporting",
        "source": "data_phase1",
        "stats": {
            "loc": 0.0006420993692385481,
            "scale": 2.5159209384857437,
            "shape": 1.0526345067889922
        }
    },
    "reporting_data_phase1_weekday0_gamma": {
        "distribution": "gamma",
        "interval": "reporting",
        "source": "data_phase1_weekday0",
        "stats": {
            "loc": 0.0023234346414479075,
            "scale": 2.6611434002348764,
            "shape": 0.9852393295128501
        }
    },
    "reporting_data_phase1_weekday1_gamma": {
        "distribution": "gamma",
        "interval": "reporting",
        "source": "data_phase1_weekday1",
        "stats": {
            "loc": 0.0018597998817994077,
            "scale": 2.5595387349214587,
            "shape": 1.0416882592087655
        }
    },
    "reporting_data_phase1_weekday2_gamma": {
        "distribution": "gamma",
        "interval": "reporting",
        "source": "data_phase1_weekday2",
        "stats": {
            "loc": 0.0004939696400396708,
            "scale": 2.61471548040667,
            "shape": 0.9770743538021424
        }
    },
    "reporting_data_phase1_weekday3_gamma": {
        "distribution": "gamma",
        "interval": "reporting",
        "source": "data_phase1_weekday3",
        "stats": {
            "loc": 0.0013899480320853483,
            "scale": 2.7108990199443244,
            "shape": 1.0085285816630405
        }
    },
    "reporting_data_phase1_weekday4_gamma": {
        "distribution": "gamma",
        "interval": "reporting",
        "source": "data_phase1_weekday4",
        "stats": {
            "loc": -1.0459330288121034e-05,
            "scale": 2.3864629483607214,
            "shape": 1.0907476539654324
        }
    },
    "reporting_data_phase1_weekday5_gamma": {
        "distribution": "gamma",
        "interval": "reporting",
        "source": "data_phase1_weekday5",
        "stats": {
            "loc": 2.1393087961046497e-05,
            "scale": 2.2909037285517595,
            "shape": 1.1583463107420198
        }
    },
    "reporting_data_phase1_weekday6_gamma": {
        "distribution": "gamma",
        "interval": "reporting",
        "source": "data_phase1_weekday6",
        "stats": {
            "loc": -0.0015819391943069224,
            "scale": 2.3164937751325776,
            "shape": 1.2160367568821928
        }
    },
    "reporting_data_phase2_gamma": {
        "distribution": "gamma",
        "interval": "reporting",
        "source": "data_phase2",
        "stats": {
            "loc": 8.697790156124938e-06,
            "scale": 2.454236224296202,
            "shape": 1.0293773336648344
        }
    },
    "reporting_data_phase2_weekday0_gamma": {
        "distribution": "gamma",
        "interval": "reporting",
        "source": "data_phase2_weekday0",
        "stats": {
            "loc": 1.8093827826169804e-05,
            "scale": 2.468066849543302,
            "shape": 0.983902819311866
        }
    },
    "reporting_data_phase2_weekday1_gamma": {
        "distribution": "gamma",
        "interval": "reporting",
        "source": "data_phase2_weekday1",
        "stats": {
            "loc": 0.00020527244814683274,
            "scale": 2.453579958038291,
            "shape": 1.0149420893399255
        }
    },
    "reporting_data_phase2_weekday2_gamma": {
        "distribution": "gamma",
        "interval": "reporting",
        "source": "data_phase2_weekday2",
        "stats": {
            "loc": 2.8477495739359282e-06,
            "scale": 2.505264091694267,
            "shape": 1.0194347873540566
        }
    },
    "reporting_data_phase2_weekday3_gamma": {
        "distribution": "gamma",
        "interval": "reporting",
        "source": "data_phase2_weekday3",
        "stats": {
            "loc": 0.00012081919302731791,
            "scale": 2.4137712397221494,
            "shape": 1.0495125544802724
        }
    },
    "reporting_data_phase2_weekday4_gamma": {
        "distribution": "gamma",
        "interval": "reporting",
        "source": "data_phase2_weekday4",
        "stats": {
            "loc": 4.386012185428194e-05,
            "scale": 2.41717078450964,
            "shape": 1.0390656658317026
        }
    },
    "reporting_data_phase2_weekday5_gamma": {
        "distribution": "gamma",
        "interval": "reporting",
        "source": "data_phase2_weekday5",
        "stats": {
            "loc": 8.49306450108336e-05,
            "scale": 2.3944642808363064,
            "shape": 1.091499772048873
        }
    },
    "reporting_data_phase2_weekday6_gamma": {
        "distribution": "gamma",
        "interval": "reporting",
        "source": "data_phase2_weekday6",
        "stats": {
            "loc": 4.618623817757546e-05,
            "scale": 2.4892002142821608,
            "shape": 1.0376493615674622
        }
    },
    "reporting_data_phase3_gamma": {
        "distribution": "gamma",
        "interval": "reporting",
        "source": "data_phase3",
        "stats": {
            "loc": -0.006496021127743557,
            "scale": 1.6117596222425075,
            "shape": 1.36923205216132
        }
    },
    "reporting_data_phase3_weekday0_gamma": {
        "distribution": "gamma",
        "interval": "reporting",
        "source": "data_phase3_weekday0",
        "stats": {
            "loc": -0.001105014684731192,
            "scale": 1.6609320101591187,
            "shape": 1.2444428932765983
        }
    },
    "reporting_data_phase3_weekday1_gamma": {
        "distribution": "gamma",
        "interval": "reporting",
        "source": "data_phase3_weekday1",
        "stats": {
            "loc": -0.00794377289425166,
            "scale": 1.5719302425167188,
            "shape": 1.4085128948885215
        }
    },
    "reporting_data_phase3_weekday2_gamma": {
        "distribution": "gamma",
        "interval": "reporting",
        "source": "data_phase3_weekday2",
        "stats": {
            "loc": -0.005330317425496133,
            "scale": 1.5658989786053699,
            "shape": 1.3786852051202512
        }
    },
    "reporting_data_phase3_weekday3_gamma": {
        "distribution": "gamma",
        "interval": "reporting",
        "source": "data_phase3_weekday3",
        "stats": {
            "loc": -0.007655192634568075,
            "scale": 1.6024889292502467,
            "shape": 1.3875357011856884
        }
    },
    "reporting_data_phase3_weekday4_gamma": {
        "distribution": "gamma",
        "interval": "reporting",
        "source": "data_phase3_weekday4",
        "stats": {
            "loc": -0.007345357308655527,
            "scale": 1.608975959835425,
            "shape": 1.3876018421583582
        }
    },
    "reporting_data_phase3_weekday5_gamma": {
        "distribution": "gamma",
        "interval": "reporting",
        "source": "data_phase3_weekday5",
        "stats": {
            "loc": -0.009693297779597189,
            "scale": 1.5959030914759071,
            "shape": 1.421484331731064
        }
    },
    "reporting_data_phase3_weekday6_gamma": {
        "distribution": "gamma",
        "interval": "reporting",
        "source": "data_phase3_weekday6",
        "stats": {
            "loc": -0.01021111239693838,
            "scale": 1.656928106934962,
            "shape": 1.4048958112793881
        }
    },
    "reporting_data_weekday0_gamma": {
        "distribution": "gamma",
        "interval": "reporting",
        "source": "data_weekday0",
        "stats": {
            "loc": -0.0010905832444577457,
            "scale": 1.6976065808699876,
            "shape": 1.2277855261788548
        }
    },
    "reporting_data_weekday1_gamma": {
        "distribution": "gamma",
        "interval": "reporting",
        "source": "data_weekday1",
        "stats": {
            "loc": -0.0035840454656780566,
            "scale": 1.6464984225242674,
            "shape": 1.3325372179807642
        }
    },
    "reporting_data_weekday2_gamma": {
        "distribution": "gamma",
        "interval": "reporting",
        "source": "data_weekday2",
        "stats": {
            "loc": -0.0033661875848641828,
            "scale": 1.6651841204283415,
            "shape": 1.31380435010023
        }
    },
    "reporting_data_weekday3_gamma": {
        "distribution": "gamma",
        "interval": "reporting",
        "source": "data_weekday3",
        "stats": {
            "loc": -0.004103921593989484,
            "scale": 1.6583661497279247,
            "shape": 1.3369342114555867
        }
    },
    "reporting_data_weekday4_gamma": {
        "distribution": "gamma",
        "interval": "reporting",
        "source": "data_weekday4",
        "stats": {
            "loc": -0.003997425306552047,
            "scale": 1.6767583167538915,
            "shape": 1.3241374989313113
        }
    },
    "reporting_data_weekday5_gamma": {
        "distribution": "gamma",
        "interval": "reporting",
        "source": "data_weekday5",
        "stats": {
            "loc": -0.006621618795154115,
            "scale": 1.6493327216329905,
            "shape": 1.3821317534042987
        }
    },
    "reporting_data_weekday6_gamma": {
        "distribution": "gamma",
        "interval": "reporting",
        "source": "data_weekday6",
        "stats": {
            "loc": -0.00024548905347232763,
            "scale": 2.1678299160181584,
            "shape": 1.1728436762544527
        }
    }
}
