# Supplementary material for: Assessing the heterogeneity in the transmission of infectious diseases from time series of epidemiological data
Source: PLoS One. 2023 May 30;18(5):e0286012. doi: 10.1371/journal.pone.0286012 (PMC10228818; doi:10.1371/journal.pone.0286012)
Supplement: S3 Data — We provide a machine-readable file in the JSON format containing the parameters and statistics of inferred forward and backward reporting offset distributions and the inferred distributions of the case interval. (JSON) [file pone.0286012.s004.json]

{
    "backward_reporting_offset_skewnormal_inference_nSI": {
        "distribution": "skewnormal",
        "interval": "backward annotation offset",
        "source": "inference_nSI",
        "stats": {
            "alpha": {
                "ci_95%_hi": NaN,
                "ci_95%_lo": NaN,
                "hdi_2.5%": -1.168,
                "hdi_97.5%": -0.954,
                "mean": -1.069,
                "prior": "fitted posterior",
                "sd": 0.057
            },
            "mu": {
                "ci_95%_hi": NaN,
                "ci_95%_lo": NaN,
                "hdi_2.5%": -0.484,
                "hdi_97.5%": -0.022,
                "mean": -0.274,
                "prior": "fitted posterior",
                "sd": 0.108
            },
            "sigma": {
                "ci_95%_hi": NaN,
                "ci_95%_lo": NaN,
                "hdi_2.5%": 4.637,
                "hdi_97.5%": 4.942,
                "mean": 4.772,
                "prior": "fitted posterior",
                "sd": 0.072
            }
        }
    },
    "backward_reporting_offset_skewnormal_inference_nSI_phase0": {
        "distribution": "skewnormal",
        "interval": "backward annotation offset",
        "source": "inference_nSI_phase0",
        "stats": {
            "alpha": {
                "ci_95%_hi": NaN,
                "ci_95%_lo": NaN,
                "hdi_2.5%": -2.96,
                "hdi_97.5%": -2.67,
                "mean": -2.826,
                "prior": "fitted posterior",
                "sd": 0.079
            },
            "mu": {
                "ci_95%_hi": NaN,
                "ci_95%_lo": NaN,
                "hdi_2.5%": 0.489,
                "hdi_97.5%": 0.797,
                "mean": 0.637,
                "prior": "fitted posterior",
                "sd": 0.079
            },
            "sigma": {
                "ci_95%_hi": NaN,
                "ci_95%_lo": NaN,
                "hdi_2.5%": 8.595,
                "hdi_97.5%": 8.923,
                "mean": 8.76,
                "prior": "fitted posterior",
                "sd": 0.085
            }
        }
    },
    "backward_reporting_offset_skewnormal_inference_nSI_phase0_weekday0": {
        "distribution": "skewnormal",
        "interval": "backward annotation offset",
        "source": "inference_nSI_phase0_weekday0",
        "stats": {
            "alpha": {
                "ci_95%_hi": NaN,
                "ci_95%_lo": NaN,
                "hdi_2.5%": -2.764,
                "hdi_97.5%": -2.538,
                "mean": -2.652,
                "prior": "fitted posterior",
                "sd": 0.066
            },
            "mu": {
                "ci_95%_hi": NaN,
                "ci_95%_lo": NaN,
                "hdi_2.5%": 0.197,
                "hdi_97.5%": 0.443,
                "mean": 0.317,
                "prior": "fitted posterior",
                "sd": 0.068
            },
            "sigma": {
                "ci_95%_hi": NaN,
                "ci_95%_lo": NaN,
                "hdi_2.5%": 8.424,
                "hdi_97.5%": 8.658,
                "mean": 8.532,
                "prior": "fitted posterior",
                "sd": 0.067
            }
        }
    },
    "backward_reporting_offset_skewnormal_inference_nSI_phase0_weekday1": {
        "distribution": "skewnormal",
        "interval": "backward annotation offset",
        "source": "inference_nSI_phase0_weekday1",
        "stats": {
            "alpha": {
                "ci_95%_hi": NaN,
                "ci_95%_lo": NaN,
                "hdi_2.5%": -2.75,
                "hdi_97.5%": -2.533,
                "mean": -2.669,
                "prior": "fitted posterior",
                "sd": 0.076
            },
            "mu": {
                "ci_95%_hi": NaN,
                "ci_95%_lo": NaN,
                "hdi_2.5%": 0.319,
                "hdi_97.5%": 0.62,
                "mean": 0.475,
                "prior": "fitted posterior",
                "sd": 0.092
            },
            "sigma": {
                "ci_95%_hi": NaN,
                "ci_95%_lo": NaN,
                "hdi_2.5%": 8.443,
                "hdi_97.5%": 8.754,
                "mean": 8.619,
                "prior": "fitted posterior",
                "sd": 0.084
            }
        }
    },
    "backward_reporting_offset_skewnormal_inference_nSI_phase0_weekday2": {
        "distribution": "skewnormal",
        "interval": "backward annotation offset",
        "source": "inference_nSI_phase0_weekday2",
        "stats": {
            "alpha": {
                "ci_95%_hi": NaN,
                "ci_95%_lo": NaN,
                "hdi_2.5%": -2.71,
                "hdi_97.5%": -2.456,
                "mean": -2.601,
                "prior": "fitted posterior",
                "sd": 0.072
            },
            "mu": {
                "ci_95%_hi": NaN,
                "ci_95%_lo": NaN,
                "hdi_2.5%": 0.412,
                "hdi_97.5%": 0.676,
                "mean": 0.545,
                "prior": "fitted posterior",
                "sd": 0.078
            },
            "sigma": {
                "ci_95%_hi": NaN,
                "ci_95%_lo": NaN,
                "hdi_2.5%": 7.951,
                "hdi_97.5%": 8.22,
                "mean": 8.104,
                "prior": "fitted posterior",
                "sd": 0.074
            }
        }
    },
    "backward_reporting_offset_skewnormal_inference_nSI_phase0_weekday3": {
        "distribution": "skewnormal",
        "interval": "backward annotation offset",
        "source": "inference_nSI_phase0_weekday3",
        "stats": {
            "alpha": {
                "ci_95%_hi": NaN,
                "ci_95%_lo": NaN,
                "hdi_2.5%": -2.87,
                "hdi_97.5%": -2.622,
                "mean": -2.748,
                "prior": "fitted posterior",
                "sd": 0.065
            },
            "mu": {
                "ci_95%_hi": NaN,
                "ci_95%_lo": NaN,
                "hdi_2.5%": 0.529,
                "hdi_97.5%": 0.76,
                "mean": 0.651,
                "prior": "fitted posterior",
                "sd": 0.058
            },
            "sigma": {
                "ci_95%_hi": NaN,
                "ci_95%_lo": NaN,
                "hdi_2.5%": 8.614,
                "hdi_97.5%": 8.9,
                "mean": 8.794,
                "prior": "fitted posterior",
                "sd": 0.076
            }
        }
    },
    "backward_reporting_offset_skewnormal_inference_nSI_phase0_weekday4": {
        "distribution": "skewnormal",
        "interval": "backward annotation offset",
        "source": "inference_nSI_phase0_weekday4",
        "stats": {
            "alpha": {
                "ci_95%_hi": NaN,
                "ci_95%_lo": NaN,
                "hdi_2.5%": -3.173,
                "hdi_97.5%": -2.915,
                "mean": -3.057,
                "prior": "fitted posterior",
                "sd": 0.07
            },
            "mu": {
                "ci_95%_hi": NaN,
                "ci_95%_lo": NaN,
                "hdi_2.5%": 0.856,
                "hdi_97.5%": 1.092,
                "mean": 0.972,
                "prior": "fitted posterior",
                "sd": 0.059
            },
            "sigma": {
                "ci_95%_hi": NaN,
                "ci_95%_lo": NaN,
                "hdi_2.5%": 8.627,
                "hdi_97.5%": 8.882,
                "mean": 8.772,
                "prior": "fitted posterior",
                "sd": 0.067
            }
        }
    },
    "backward_reporting_offset_skewnormal_inference_nSI_phase0_weekday5": {
        "distribution": "skewnormal",
        "interval": "backward annotation offset",
        "source": "inference_nSI_phase0_weekday5",
        "stats": {
            "alpha": {
                "ci_95%_hi": NaN,
                "ci_95%_lo": NaN,
                "hdi_2.5%": -2.712,
                "hdi_97.5%": -2.4,
                "mean": -2.54,
                "prior": "fitted posterior",
                "sd": 0.075
            },
            "mu": {
                "ci_95%_hi": NaN,
                "ci_95%_lo": NaN,
                "hdi_2.5%": 0.226,
                "hdi_97.5%": 0.505,
                "mean": 0.369,
                "prior": "fitted posterior",
                "sd": 0.076
            },
            "sigma": {
                "ci_95%_hi": NaN,
                "ci_95%_lo": NaN,
                "hdi_2.5%": 7.976,
                "hdi_97.5%": 8.252,
                "mean": 8.14,
                "prior": "fitted posterior",
                "sd": 0.073
            }
        }
    },
    "backward_reporting_offset_skewnormal_inference_nSI_phase0_weekday6": {
        "distribution": "skewnormal",
        "interval": "backward annotation offset",
        "source": "inference_nSI_phase0_weekday6",
        "stats": {
            "alpha": {
                "ci_95%_hi": NaN,
                "ci_95%_lo": NaN,
                "hdi_2.5%": -2.604,
                "hdi_97.5%": -2.379,
                "mean": -2.497,
                "prior": "fitted posterior",
                "sd": 0.063
            },
            "mu": {
                "ci_95%_hi": NaN,
                "ci_95%_lo": NaN,
                "hdi_2.5%": -0.13,
                "hdi_97.5%": 0.116,
                "mean": -0.007,
                "prior": "fitted posterior",
                "sd": 0.068
            },
            "sigma": {
                "ci_95%_hi": NaN,
                "ci_95%_lo": NaN,
                "hdi_2.5%": 8.047,
                "hdi_97.5%": 8.296,
                "mean": 8.179,
                "prior": "fitted posterior",
                "sd": 0.072
            }
        }
    },
    "backward_reporting_offset_skewnormal_inference_nSI_phase1": {
        "distribution": "skewnormal",
        "interval": "backward annotation offset",
        "source": "inference_nSI_phase1",
        "stats": {
            "alpha": {
                "ci_95%_hi": NaN,
                "ci_95%_lo": NaN,
                "hdi_2.5%": -1.707,
                "hdi_97.5%": -1.392,
                "mean": -1.573,
                "prior": "fitted posterior",
                "sd": 0.077
            },
            "mu": {
                "ci_95%_hi": NaN,
                "ci_95%_lo": NaN,
                "hdi_2.5%": 0.19,
                "hdi_97.5%": 0.647,
                "mean": 0.433,
                "prior": "fitted posterior",
                "sd": 0.117
            },
            "sigma": {
                "ci_95%_hi": NaN,
                "ci_95%_lo": NaN,
                "hdi_2.5%": 5.557,
                "hdi_97.5%": 5.957,
                "mean": 5.786,
                "prior": "fitted posterior",
                "sd": 0.092
            }
        }
    },
    "backward_reporting_offset_skewnormal_inference_nSI_phase1_weekday0": {
        "distribution": "skewnormal",
        "interval": "backward annotation offset",
        "source": "inference_nSI_phase1_weekday0",
        "stats": {
            "alpha": {
                "ci_95%_hi": NaN,
                "ci_95%_lo": NaN,
                "hdi_2.5%": -1.683,
                "hdi_97.5%": -1.459,
                "mean": -1.545,
                "prior": "fitted posterior",
                "sd": 0.06
            },
            "mu": {
                "ci_95%_hi": NaN,
                "ci_95%_lo": NaN,
                "hdi_2.5%": 0.264,
                "hdi_97.5%": 0.611,
                "mean": 0.397,
                "prior": "fitted posterior",
                "sd": 0.095
            },
            "sigma": {
                "ci_95%_hi": NaN,
                "ci_95%_lo": NaN,
                "hdi_2.5%": 5.642,
                "hdi_97.5%": 5.899,
                "mean": 5.761,
                "prior": "fitted posterior",
                "sd": 0.076
            }
        }
    },
    "backward_reporting_offset_skewnormal_inference_nSI_phase1_weekday1": {
        "distribution": "skewnormal",
        "interval": "backward annotation offset",
        "source": "inference_nSI_phase1_weekday1",
        "stats": {
            "alpha": {
                "ci_95%_hi": NaN,
                "ci_95%_lo": NaN,
                "hdi_2.5%": -1.477,
                "hdi_97.5%": -1.289,
                "mean": -1.392,
                "prior": "fitted posterior",
                "sd": 0.052
            },
            "mu": {
                "ci_95%_hi": NaN,
                "ci_95%_lo": NaN,
                "hdi_2.5%": 0.048,
                "hdi_97.5%": 0.36,
                "mean": 0.195,
                "prior": "fitted posterior",
                "sd": 0.088
            },
            "sigma": {
                "ci_95%_hi": NaN,
                "ci_95%_lo": NaN,
                "hdi_2.5%": 5.471,
                "hdi_97.5%": 5.672,
                "mean": 5.574,
                "prior": "fitted posterior",
                "sd": 0.057
            }
        }
    },
    "backward_reporting_offset_skewnormal_inference_nSI_phase1_weekday2": {
        "distribution": "skewnormal",
        "interval": "backward annotation offset",
        "source": "inference_nSI_phase1_weekday2",
        "stats": {
            "alpha": {
                "ci_95%_hi": NaN,
                "ci_95%_lo": NaN,
                "hdi_2.5%": -1.736,
                "hdi_97.5%": -1.499,
                "mean": -1.63,
                "prior": "fitted posterior",
                "sd": 0.06
            },
            "mu": {
                "ci_95%_hi": NaN,
                "ci_95%_lo": NaN,
                "hdi_2.5%": 0.397,
                "hdi_97.5%": 0.712,
                "mean": 0.57,
                "prior": "fitted posterior",
                "sd": 0.083
            },
            "sigma": {
                "ci_95%_hi": NaN,
                "ci_95%_lo": NaN,
                "hdi_2.5%": 5.704,
                "hdi_97.5%": 5.973,
                "mean": 5.846,
                "prior": "fitted posterior",
                "sd": 0.074
            }
        }
    },
    "backward_reporting_offset_skewnormal_inference_nSI_phase1_weekday3": {
        "distribution": "skewnormal",
        "interval": "backward annotation offset",
        "source": "inference_nSI_phase1_weekday3",
        "stats": {
            "alpha": {
                "ci_95%_hi": NaN,
                "ci_95%_lo": NaN,
                "hdi_2.5%": -1.808,
                "hdi_97.5%": -1.644,
                "mean": -1.726,
                "prior": "fitted posterior",
                "sd": 0.043
            },
            "mu": {
                "ci_95%_hi": NaN,
                "ci_95%_lo": NaN,
                "hdi_2.5%": 0.579,
                "hdi_97.5%": 0.857,
                "mean": 0.707,
                "prior": "fitted posterior",
                "sd": 0.072
            },
            "sigma": {
                "ci_95%_hi": NaN,
                "ci_95%_lo": NaN,
                "hdi_2.5%": 6.052,
                "hdi_97.5%": 6.277,
                "mean": 6.179,
                "prior": "fitted posterior",
                "sd": 0.064
            }
        }
    },
    "backward_reporting_offset_skewnormal_inference_nSI_phase1_weekday4": {
        "distribution": "skewnormal",
        "interval": "backward annotation offset",
        "source": "inference_nSI_phase1_weekday4",
        "stats": {
            "alpha": {
                "ci_95%_hi": NaN,
                "ci_95%_lo": NaN,
                "hdi_2.5%": -1.525,
                "hdi_97.5%": -1.299,
                "mean": -1.398,
                "prior": "fitted posterior",
                "sd": 0.056
            },
            "mu": {
                "ci_95%_hi": NaN,
                "ci_95%_lo": NaN,
                "hdi_2.5%": 0.028,
                "hdi_97.5%": 0.342,
                "mean": 0.191,
                "prior": "fitted posterior",
                "sd": 0.089
            },
            "sigma": {
                "ci_95%_hi": NaN,
                "ci_95%_lo": NaN,
                "hdi_2.5%": 5.443,
                "hdi_97.5%": 5.694,
                "mean": 5.571,
                "prior": "fitted posterior",
                "sd": 0.071
            }
        }
    },
    "backward_reporting_offset_skewnormal_inference_nSI_phase1_weekday5": {
        "distribution": "skewnormal",
        "interval": "backward annotation offset",
        "source": "inference_nSI_phase1_weekday5",
        "stats": {
            "alpha": {
                "ci_95%_hi": NaN,
                "ci_95%_lo": NaN,
                "hdi_2.5%": -1.518,
                "hdi_97.5%": -1.311,
                "mean": -1.428,
                "prior": "fitted posterior",
                "sd": 0.057
            },
            "mu": {
                "ci_95%_hi": NaN,
                "ci_95%_lo": NaN,
                "hdi_2.5%": 0.048,
                "hdi_97.5%": 0.391,
                "mean": 0.212,
                "prior": "fitted posterior",
                "sd": 0.088
            },
            "sigma": {
                "ci_95%_hi": NaN,
                "ci_95%_lo": NaN,
                "hdi_2.5%": 5.515,
                "hdi_97.5%": 5.749,
                "mean": 5.617,
                "prior": "fitted posterior",
                "sd": 0.066
            }
        }
    },
    "backward_reporting_offset_skewnormal_inference_nSI_phase1_weekday6": {
        "distribution": "skewnormal",
        "interval": "backward annotation offset",
        "source": "inference_nSI_phase1_weekday6",
        "stats": {
            "alpha": {
                "ci_95%_hi": NaN,
                "ci_95%_lo": NaN,
                "hdi_2.5%": -1.613,
                "hdi_97.5%": -1.421,
                "mean": -1.525,
                "prior": "fitted posterior",
                "sd": 0.054
            },
            "mu": {
                "ci_95%_hi": NaN,
                "ci_95%_lo": NaN,
                "hdi_2.5%": 0.017,
                "hdi_97.5%": 0.305,
                "mean": 0.121,
                "prior": "fitted posterior",
                "sd": 0.08
            },
            "sigma": {
                "ci_95%_hi": NaN,
                "ci_95%_lo": NaN,
                "hdi_2.5%": 5.649,
                "hdi_97.5%": 5.858,
                "mean": 5.748,
                "prior": "fitted posterior",
                "sd": 0.06
            }
        }
    },
    "backward_reporting_offset_skewnormal_inference_nSI_phase2": {
        "distribution": "skewnormal",
        "interval": "backward annotation offset",
        "source": "inference_nSI_phase2",
        "stats": {
            "alpha": {
                "ci_95%_hi": NaN,
                "ci_95%_lo": NaN,
                "hdi_2.5%": -1.624,
                "hdi_97.5%": -1.365,
                "mean": -1.5,
                "prior": "fitted posterior",
                "sd": 0.068
            },
            "mu": {
                "ci_95%_hi": NaN,
                "ci_95%_lo": NaN,
                "hdi_2.5%": 0.164,
                "hdi_97.5%": 0.58,
                "mean": 0.399,
                "prior": "fitted posterior",
                "sd": 0.109
            },
            "sigma": {
                "ci_95%_hi": NaN,
                "ci_95%_lo": NaN,
                "hdi_2.5%": 5.46,
                "hdi_97.5%": 5.781,
                "mean": 5.615,
                "prior": "fitted posterior",
                "sd": 0.082
            }
        }
    },
    "backward_reporting_offset_skewnormal_inference_nSI_phase2_weekday0": {
        "distribution": "skewnormal",
        "interval": "backward annotation offset",
        "source": "inference_nSI_phase2_weekday0",
        "stats": {
            "alpha": {
                "ci_95%_hi": NaN,
                "ci_95%_lo": NaN,
                "hdi_2.5%": -1.541,
                "hdi_97.5%": -1.307,
                "mean": -1.435,
                "prior": "fitted posterior",
                "sd": 0.073
            },
            "mu": {
                "ci_95%_hi": NaN,
                "ci_95%_lo": NaN,
                "hdi_2.5%": 0.28,
                "hdi_97.5%": 0.66,
                "mean": 0.463,
                "prior": "fitted posterior",
                "sd": 0.118
            },
            "sigma": {
                "ci_95%_hi": NaN,
                "ci_95%_lo": NaN,
                "hdi_2.5%": 5.397,
                "hdi_97.5%": 5.728,
                "mean": 5.545,
                "prior": "fitted posterior",
                "sd": 0.09
            }
        }
    },
    "backward_reporting_offset_skewnormal_inference_nSI_phase2_weekday1": {
        "distribution": "skewnormal",
        "interval": "backward annotation offset",
        "source": "inference_nSI_phase2_weekday1",
        "stats": {
            "alpha": {
                "ci_95%_hi": NaN,
                "ci_95%_lo": NaN,
                "hdi_2.5%": -1.633,
                "hdi_97.5%": -1.406,
                "mean": -1.523,
                "prior": "fitted posterior",
                "sd": 0.06
            },
            "mu": {
                "ci_95%_hi": NaN,
                "ci_95%_lo": NaN,
                "hdi_2.5%": 0.292,
                "hdi_97.5%": 0.653,
                "mean": 0.466,
                "prior": "fitted posterior",
                "sd": 0.098
            },
            "sigma": {
                "ci_95%_hi": NaN,
                "ci_95%_lo": NaN,
                "hdi_2.5%": 5.517,
                "hdi_97.5%": 5.775,
                "mean": 5.644,
                "prior": "fitted posterior",
                "sd": 0.077
            }
        }
    },
    "backward_reporting_offset_skewnormal_inference_nSI_phase2_weekday2": {
        "distribution": "skewnormal",
        "interval": "backward annotation offset",
        "source": "inference_nSI_phase2_weekday2",
        "stats": {
            "alpha": {
                "ci_95%_hi": NaN,
                "ci_95%_lo": NaN,
                "hdi_2.5%": -1.475,
                "hdi_97.5%": -1.244,
                "mean": -1.353,
                "prior": "fitted posterior",
                "sd": 0.063
            },
            "mu": {
                "ci_95%_hi": NaN,
                "ci_95%_lo": NaN,
                "hdi_2.5%": 0.023,
                "hdi_97.5%": 0.426,
                "mean": 0.197,
                "prior": "fitted posterior",
                "sd": 0.111
            },
            "sigma": {
                "ci_95%_hi": NaN,
                "ci_95%_lo": NaN,
                "hdi_2.5%": 5.236,
                "hdi_97.5%": 5.528,
                "mean": 5.407,
                "prior": "fitted posterior",
                "sd": 0.078
            }
        }
    },
    "backward_reporting_offset_skewnormal_inference_nSI_phase2_weekday3": {
        "distribution": "skewnormal",
        "interval": "backward annotation offset",
        "source": "inference_nSI_phase2_weekday3",
        "stats": {
            "alpha": {
                "ci_95%_hi": NaN,
                "ci_95%_lo": NaN,
                "hdi_2.5%": -1.631,
                "hdi_97.5%": -1.413,
                "mean": -1.519,
                "prior": "fitted posterior",
                "sd": 0.061
            },
            "mu": {
                "ci_95%_hi": NaN,
                "ci_95%_lo": NaN,
                "hdi_2.5%": 0.241,
                "hdi_97.5%": 0.607,
                "mean": 0.414,
                "prior": "fitted posterior",
                "sd": 0.093
            },
            "sigma": {
                "ci_95%_hi": NaN,
                "ci_95%_lo": NaN,
                "hdi_2.5%": 5.517,
                "hdi_97.5%": 5.797,
                "mean": 5.666,
                "prior": "fitted posterior",
                "sd": 0.073
            }
        }
    },
    "backward_reporting_offset_skewnormal_inference_nSI_phase2_weekday4": {
        "distribution": "skewnormal",
        "interval": "backward annotation offset",
        "source": "inference_nSI_phase2_weekday4",
        "stats": {
            "alpha": {
                "ci_95%_hi": NaN,
                "ci_95%_lo": NaN,
                "hdi_2.5%": -1.726,
                "hdi_97.5%": -1.485,
                "mean": -1.609,
                "prior": "fitted posterior",
                "sd": 0.059
            },
            "mu": {
                "ci_95%_hi": NaN,
                "ci_95%_lo": NaN,
                "hdi_2.5%": 0.402,
                "hdi_97.5%": 0.724,
                "mean": 0.547,
                "prior": "fitted posterior",
                "sd": 0.083
            },
            "sigma": {
                "ci_95%_hi": NaN,
                "ci_95%_lo": NaN,
                "hdi_2.5%": 5.588,
                "hdi_97.5%": 5.876,
                "mean": 5.707,
                "prior": "fitted posterior",
                "sd": 0.068
            }
        }
    },
    "backward_reporting_offset_skewnormal_inference_nSI_phase2_weekday5": {
        "distribution": "skewnormal",
        "interval": "backward annotation offset",
        "source": "inference_nSI_phase2_weekday5",
        "stats": {
            "alpha": {
                "ci_95%_hi": NaN,
                "ci_95%_lo": NaN,
                "hdi_2.5%": -1.579,
                "hdi_97.5%": -1.38,
                "mean": -1.486,
                "prior": "fitted posterior",
                "sd": 0.05
            },
            "mu": {
                "ci_95%_hi": NaN,
                "ci_95%_lo": NaN,
                "hdi_2.5%": 0.131,
                "hdi_97.5%": 0.436,
                "mean": 0.279,
                "prior": "fitted posterior",
                "sd": 0.074
            },
            "sigma": {
                "ci_95%_hi": NaN,
                "ci_95%_lo": NaN,
                "hdi_2.5%": 5.585,
                "hdi_97.5%": 5.84,
                "mean": 5.68,
                "prior": "fitted posterior",
                "sd": 0.062
            }
        }
    },
    "backward_reporting_offset_skewnormal_inference_nSI_phase2_weekday6": {
        "distribution": "skewnormal",
        "interval": "backward annotation offset",
        "source": "inference_nSI_phase2_weekday6",
        "stats": {
            "alpha": {
                "ci_95%_hi": NaN,
                "ci_95%_lo": NaN,
                "hdi_2.5%": -1.686,
                "hdi_97.5%": -1.464,
                "mean": -1.575,
                "prior": "fitted posterior",
                "sd": 0.07
            },
            "mu": {
                "ci_95%_hi": NaN,
                "ci_95%_lo": NaN,
                "hdi_2.5%": 0.279,
                "hdi_97.5%": 0.649,
                "mean": 0.455,
                "prior": "fitted posterior",
                "sd": 0.111
            },
            "sigma": {
                "ci_95%_hi": NaN,
                "ci_95%_lo": NaN,
                "hdi_2.5%": 5.646,
                "hdi_97.5%": 5.932,
                "mean": 5.794,
                "prior": "fitted posterior",
                "sd": 0.085
            }
        }
    },
    "backward_reporting_offset_skewnormal_inference_nSI_phase3": {
        "distribution": "skewnormal",
        "interval": "backward annotation offset",
        "source": "inference_nSI_phase3",
        "stats": {
            "alpha": {
                "ci_95%_hi": NaN,
                "ci_95%_lo": NaN,
                "hdi_2.5%": -1.389,
                "hdi_97.5%": -1.167,
                "mean": -1.263,
                "prior": "fitted posterior",
                "sd": 0.061
            },
            "mu": {
                "ci_95%_hi": NaN,
                "ci_95%_lo": NaN,
                "hdi_2.5%": -0.1,
                "hdi_97.5%": 0.281,
                "mean": 0.097,
                "prior": "fitted posterior",
                "sd": 0.099
            },
            "sigma": {
                "ci_95%_hi": NaN,
                "ci_95%_lo": NaN,
                "hdi_2.5%": 4.978,
                "hdi_97.5%": 5.213,
                "mean": 5.088,
                "prior": "fitted posterior",
                "sd": 0.069
            }
        }
    },
    "backward_reporting_offset_skewnormal_inference_nSI_phase3_weekday0": {
        "distribution": "skewnormal",
        "interval": "backward annotation offset",
        "source": "inference_nSI_phase3_weekday0",
        "stats": {
            "alpha": {
                "ci_95%_hi": NaN,
                "ci_95%_lo": NaN,
                "hdi_2.5%": -1.253,
                "hdi_97.5%": -1.056,
                "mean": -1.143,
                "prior": "fitted posterior",
                "sd": 0.058
            },
            "mu": {
                "ci_95%_hi": NaN,
                "ci_95%_lo": NaN,
                "hdi_2.5%": -0.107,
                "hdi_97.5%": 0.23,
                "mean": 0.071,
                "prior": "fitted posterior",
                "sd": 0.105
            },
            "sigma": {
                "ci_95%_hi": NaN,
                "ci_95%_lo": NaN,
                "hdi_2.5%": 4.748,
                "hdi_97.5%": 5.0,
                "mean": 4.876,
                "prior": "fitted posterior",
                "sd": 0.07
            }
        }
    },
    "backward_reporting_offset_skewnormal_inference_nSI_phase3_weekday1": {
        "distribution": "skewnormal",
        "interval": "backward annotation offset",
        "source": "inference_nSI_phase3_weekday1",
        "stats": {
            "alpha": {
                "ci_95%_hi": NaN,
                "ci_95%_lo": NaN,
                "hdi_2.5%": -1.249,
                "hdi_97.5%": -1.036,
                "mean": -1.127,
                "prior": "fitted posterior",
                "sd": 0.053
            },
            "mu": {
                "ci_95%_hi": NaN,
                "ci_95%_lo": NaN,
                "hdi_2.5%": -0.336,
                "hdi_97.5%": 0.039,
                "mean": -0.139,
                "prior": "fitted posterior",
                "sd": 0.104
            },
            "sigma": {
                "ci_95%_hi": NaN,
                "ci_95%_lo": NaN,
                "hdi_2.5%": 4.72,
                "hdi_97.5%": 4.984,
                "mean": 4.824,
                "prior": "fitted posterior",
                "sd": 0.068
            }
        }
    },
    "backward_reporting_offset_skewnormal_inference_nSI_phase3_weekday2": {
        "distribution": "skewnormal",
        "interval": "backward annotation offset",
        "source": "inference_nSI_phase3_weekday2",
        "stats": {
            "alpha": {
                "ci_95%_hi": NaN,
                "ci_95%_lo": NaN,
                "hdi_2.5%": -1.075,
                "hdi_97.5%": -0.775,
                "mean": -0.922,
                "prior": "fitted posterior",
                "sd": 0.07
            },
            "mu": {
                "ci_95%_hi": NaN,
                "ci_95%_lo": NaN,
                "hdi_2.5%": -0.817,
                "hdi_97.5%": -0.153,
                "mean": -0.486,
                "prior": "fitted posterior",
                "sd": 0.15
            },
            "sigma": {
                "ci_95%_hi": NaN,
                "ci_95%_lo": NaN,
                "hdi_2.5%": 4.466,
                "hdi_97.5%": 4.779,
                "mean": 4.624,
                "prior": "fitted posterior",
                "sd": 0.078
            }
        }
    },
    "backward_reporting_offset_skewnormal_inference_nSI_phase3_weekday3": {
        "distribution": "skewnormal",
        "interval": "backward annotation offset",
        "source": "inference_nSI_phase3_weekday3",
        "stats": {
            "alpha": {
                "ci_95%_hi": NaN,
                "ci_95%_lo": NaN,
                "hdi_2.5%": -1.205,
                "hdi_97.5%": -0.948,
                "mean": -1.088,
                "prior": "fitted posterior",
                "sd": 0.065
            },
            "mu": {
                "ci_95%_hi": NaN,
                "ci_95%_lo": NaN,
                "hdi_2.5%": -0.524,
                "hdi_97.5%": -0.075,
                "mean": -0.285,
                "prior": "fitted posterior",
                "sd": 0.113
            },
            "sigma": {
                "ci_95%_hi": NaN,
                "ci_95%_lo": NaN,
                "hdi_2.5%": 4.599,
                "hdi_97.5%": 4.859,
                "mean": 4.75,
                "prior": "fitted posterior",
                "sd": 0.074
            }
        }
    },
    "backward_reporting_offset_skewnormal_inference_nSI_phase3_weekday4": {
        "distribution": "skewnormal",
        "interval": "backward annotation offset",
        "source": "inference_nSI_phase3_weekday4",
        "stats": {
            "alpha": {
                "ci_95%_hi": NaN,
                "ci_95%_lo": NaN,
                "hdi_2.5%": -1.19,
                "hdi_97.5%": -0.979,
                "mean": -1.069,
                "prior": "fitted posterior",
                "sd": 0.05
            },
            "mu": {
                "ci_95%_hi": NaN,
                "ci_95%_lo": NaN,
                "hdi_2.5%": -0.362,
                "hdi_97.5%": 0.046,
                "mean": -0.158,
                "prior": "fitted posterior",
                "sd": 0.104
            },
            "sigma": {
                "ci_95%_hi": NaN,
                "ci_95%_lo": NaN,
                "hdi_2.5%": 4.657,
                "hdi_97.5%": 4.896,
                "mean": 4.759,
                "prior": "fitted posterior",
                "sd": 0.061
            }
        }
    },
    "backward_reporting_offset_skewnormal_inference_nSI_phase3_weekday5": {
        "distribution": "skewnormal",
        "interval": "backward annotation offset",
        "source": "inference_nSI_phase3_weekday5",
        "stats": {
            "alpha": {
                "ci_95%_hi": NaN,
                "ci_95%_lo": NaN,
                "hdi_2.5%": -1.195,
                "hdi_97.5%": -0.903,
                "mean": -1.096,
                "prior": "fitted posterior",
                "sd": 0.072
            },
            "mu": {
                "ci_95%_hi": NaN,
                "ci_95%_lo": NaN,
                "hdi_2.5%": -0.487,
                "hdi_97.5%": 0.052,
                "mean": -0.134,
                "prior": "fitted posterior",
                "sd": 0.129
            },
            "sigma": {
                "ci_95%_hi": NaN,
                "ci_95%_lo": NaN,
                "hdi_2.5%": 4.552,
                "hdi_97.5%": 4.903,
                "mean": 4.803,
                "prior": "fitted posterior",
                "sd": 0.093
            }
        }
    },
    "backward_reporting_offset_skewnormal_inference_nSI_phase3_weekday6": {
        "distribution": "skewnormal",
        "interval": "backward annotation offset",
        "source": "inference_nSI_phase3_weekday6",
        "stats": {
            "alpha": {
                "ci_95%_hi": NaN,
                "ci_95%_lo": NaN,
                "hdi_2.5%": -1.229,
                "hdi_97.5%": -1.009,
                "mean": -1.127,
                "prior": "fitted posterior",
                "sd": 0.06
            },
            "mu": {
                "ci_95%_hi": NaN,
                "ci_95%_lo": NaN,
                "hdi_2.5%": -0.437,
                "hdi_97.5%": 0.03,
                "mean": -0.175,
                "prior": "fitted posterior",
                "sd": 0.116
            },
            "sigma": {
                "ci_95%_hi": NaN,
                "ci_95%_lo": NaN,
                "hdi_2.5%": 4.788,
                "hdi_97.5%": 5.074,
                "mean": 4.915,
                "prior": "fitted posterior",
                "sd": 0.075
            }
        }
    },
    "backward_reporting_offset_skewnormal_inference_nSI_weekday0": {
        "distribution": "skewnormal",
        "interval": "backward annotation offset",
        "source": "inference_nSI_weekday0",
        "stats": {
            "alpha": {
                "ci_95%_hi": NaN,
                "ci_95%_lo": NaN,
                "hdi_2.5%": -1.349,
                "hdi_97.5%": -1.083,
                "mean": -1.219,
                "prior": "fitted posterior",
                "sd": 0.076
            },
            "mu": {
                "ci_95%_hi": NaN,
                "ci_95%_lo": NaN,
                "hdi_2.5%": -0.009,
                "hdi_97.5%": 0.443,
                "mean": 0.209,
                "prior": "fitted posterior",
                "sd": 0.141
            },
            "sigma": {
                "ci_95%_hi": NaN,
                "ci_95%_lo": NaN,
                "hdi_2.5%": 4.835,
                "hdi_97.5%": 5.117,
                "mean": 4.969,
                "prior": "fitted posterior",
                "sd": 0.086
            }
        }
    },
    "backward_reporting_offset_skewnormal_inference_nSI_weekday1": {
        "distribution": "skewnormal",
        "interval": "backward annotation offset",
        "source": "inference_nSI_weekday1",
        "stats": {
            "alpha": {
                "ci_95%_hi": NaN,
                "ci_95%_lo": NaN,
                "hdi_2.5%": -1.078,
                "hdi_97.5%": -0.728,
                "mean": -0.89,
                "prior": "fitted posterior",
                "sd": 0.091
            },
            "mu": {
                "ci_95%_hi": NaN,
                "ci_95%_lo": NaN,
                "hdi_2.5%": -0.927,
                "hdi_97.5%": -0.132,
                "mean": -0.512,
                "prior": "fitted posterior",
                "sd": 0.2
            },
            "sigma": {
                "ci_95%_hi": NaN,
                "ci_95%_lo": NaN,
                "hdi_2.5%": 4.396,
                "hdi_97.5%": 4.782,
                "mean": 4.6,
                "prior": "fitted posterior",
                "sd": 0.101
            }
        }
    },
    "backward_reporting_offset_skewnormal_inference_nSI_weekday2": {
        "distribution": "skewnormal",
        "interval": "backward annotation offset",
        "source": "inference_nSI_weekday2",
        "stats": {
            "alpha": {
                "ci_95%_hi": NaN,
                "ci_95%_lo": NaN,
                "hdi_2.5%": -1.168,
                "hdi_97.5%": -0.913,
                "mean": -1.011,
                "prior": "fitted posterior",
                "sd": 0.07
            },
            "mu": {
                "ci_95%_hi": NaN,
                "ci_95%_lo": NaN,
                "hdi_2.5%": -0.613,
                "hdi_97.5%": -0.139,
                "mean": -0.387,
                "prior": "fitted posterior",
                "sd": 0.138
            },
            "sigma": {
                "ci_95%_hi": NaN,
                "ci_95%_lo": NaN,
                "hdi_2.5%": 4.489,
                "hdi_97.5%": 4.802,
                "mean": 4.63,
                "prior": "fitted posterior",
                "sd": 0.088
            }
        }
    },
    "backward_reporting_offset_skewnormal_inference_nSI_weekday3": {
        "distribution": "skewnormal",
        "interval": "backward annotation offset",
        "source": "inference_nSI_weekday3",
        "stats": {
            "alpha": {
                "ci_95%_hi": NaN,
                "ci_95%_lo": NaN,
                "hdi_2.5%": -1.117,
                "hdi_97.5%": -0.793,
                "mean": -0.985,
                "prior": "fitted posterior",
                "sd": 0.075
            },
            "mu": {
                "ci_95%_hi": NaN,
                "ci_95%_lo": NaN,
                "hdi_2.5%": -0.686,
                "hdi_97.5%": -0.034,
                "mean": -0.342,
                "prior": "fitted posterior",
                "sd": 0.156
            },
            "sigma": {
                "ci_95%_hi": NaN,
                "ci_95%_lo": NaN,
                "hdi_2.5%": 4.481,
                "hdi_97.5%": 4.872,
                "mean": 4.689,
                "prior": "fitted posterior",
                "sd": 0.095
            }
        }
    },
    "backward_reporting_offset_skewnormal_inference_nSI_weekday4": {
        "distribution": "skewnormal",
        "interval": "backward annotation offset",
        "source": "inference_nSI_weekday4",
        "stats": {
            "alpha": {
                "ci_95%_hi": NaN,
                "ci_95%_lo": NaN,
                "hdi_2.5%": -1.096,
                "hdi_97.5%": -0.836,
                "mean": -0.959,
                "prior": "fitted posterior",
                "sd": 0.069
            },
            "mu": {
                "ci_95%_hi": NaN,
                "ci_95%_lo": NaN,
                "hdi_2.5%": -0.685,
                "hdi_97.5%": -0.154,
                "mean": -0.438,
                "prior": "fitted posterior",
                "sd": 0.146
            },
            "sigma": {
                "ci_95%_hi": NaN,
                "ci_95%_lo": NaN,
                "hdi_2.5%": 4.566,
                "hdi_97.5%": 4.855,
                "mean": 4.699,
                "prior": "fitted posterior",
                "sd": 0.082
            }
        }
    },
    "backward_reporting_offset_skewnormal_inference_nSI_weekday5": {
        "distribution": "skewnormal",
        "interval": "backward annotation offset",
        "source": "inference_nSI_weekday5",
        "stats": {
            "alpha": {
                "ci_95%_hi": NaN,
                "ci_95%_lo": NaN,
                "hdi_2.5%": -1.114,
                "hdi_97.5%": -0.901,
                "mean": -1.007,
                "prior": "fitted posterior",
                "sd": 0.057
            },
            "mu": {
                "ci_95%_hi": NaN,
                "ci_95%_lo": NaN,
                "hdi_2.5%": -0.554,
                "hdi_97.5%": -0.142,
                "mean": -0.366,
                "prior": "fitted posterior",
                "sd": 0.121
            },
            "sigma": {
                "ci_95%_hi": NaN,
                "ci_95%_lo": NaN,
                "hdi_2.5%": 4.681,
                "hdi_97.5%": 4.927,
                "mean": 4.793,
                "prior": "fitted posterior",
                "sd": 0.069
            }
        }
    },
    "backward_reporting_offset_skewnormal_inference_nSI_weekday6": {
        "distribution": "skewnormal",
        "interval": "backward annotation offset",
        "source": "inference_nSI_weekday6",
        "stats": {
            "alpha": {
                "ci_95%_hi": NaN,
                "ci_95%_lo": NaN,
                "hdi_2.5%": -1.577,
                "hdi_97.5%": -1.347,
                "mean": -1.469,
                "prior": "fitted posterior",
                "sd": 0.057
            },
            "mu": {
                "ci_95%_hi": NaN,
                "ci_95%_lo": NaN,
                "hdi_2.5%": 0.031,
                "hdi_97.5%": 0.394,
                "mean": 0.233,
                "prior": "fitted posterior",
                "sd": 0.089
            },
            "sigma": {
                "ci_95%_hi": NaN,
                "ci_95%_lo": NaN,
                "hdi_2.5%": 5.36,
                "hdi_97.5%": 5.612,
                "mean": 5.453,
                "prior": "fitted posterior",
                "sd": 0.069
            }
        }
    },
    "backward_reporting_offset_skewnormal_inference_pSI": {
        "distribution": "skewnormal",
        "interval": "backward annotation offset",
        "source": "inference_pSI",
        "stats": {
            "alpha": {
                "ci_95%_hi": NaN,
                "ci_95%_lo": NaN,
                "hdi_2.5%": -1.136,
                "hdi_97.5%": -0.907,
                "mean": -1.026,
                "prior": "fitted posterior",
                "sd": 0.06
            },
            "mu": {
                "ci_95%_hi": NaN,
                "ci_95%_lo": NaN,
                "hdi_2.5%": -0.067,
                "hdi_97.5%": 0.304,
                "mean": 0.092,
                "prior": "fitted posterior",
                "sd": 0.108
            },
            "sigma": {
                "ci_95%_hi": NaN,
                "ci_95%_lo": NaN,
                "hdi_2.5%": 4.258,
                "hdi_97.5%": 4.537,
                "mean": 4.372,
                "prior": "fitted posterior",
                "sd": 0.074
            }
        }
    },
    "backward_reporting_offset_skewnormal_inference_pSI_phase0": {
        "distribution": "skewnormal",
        "interval": "backward annotation offset",
        "source": "inference_pSI_phase0",
        "stats": {
            "alpha": {
                "ci_95%_hi": NaN,
                "ci_95%_lo": NaN,
                "hdi_2.5%": -3.166,
                "hdi_97.5%": -2.853,
                "mean": -2.996,
                "prior": "fitted posterior",
                "sd": 0.087
            },
            "mu": {
                "ci_95%_hi": NaN,
                "ci_95%_lo": NaN,
                "hdi_2.5%": 0.842,
                "hdi_97.5%": 1.097,
                "mean": 0.982,
                "prior": "fitted posterior",
                "sd": 0.072
            },
            "sigma": {
                "ci_95%_hi": NaN,
                "ci_95%_lo": NaN,
                "hdi_2.5%": 8.131,
                "hdi_97.5%": 8.463,
                "mean": 8.292,
                "prior": "fitted posterior",
                "sd": 0.087
            }
        }
    },
    "backward_reporting_offset_skewnormal_inference_pSI_phase0_weekday0": {
        "distribution": "skewnormal",
        "interval": "backward annotation offset",
        "source": "inference_pSI_phase0_weekday0",
        "stats": {
            "alpha": {
                "ci_95%_hi": NaN,
                "ci_95%_lo": NaN,
                "hdi_2.5%": -2.932,
                "hdi_97.5%": -2.63,
                "mean": -2.745,
                "prior": "fitted posterior",
                "sd": 0.071
            },
            "mu": {
                "ci_95%_hi": NaN,
                "ci_95%_lo": NaN,
                "hdi_2.5%": 0.491,
                "hdi_97.5%": 0.759,
                "mean": 0.609,
                "prior": "fitted posterior",
                "sd": 0.072
            },
            "sigma": {
                "ci_95%_hi": NaN,
                "ci_95%_lo": NaN,
                "hdi_2.5%": 8.075,
                "hdi_97.5%": 8.341,
                "mean": 8.197,
                "prior": "fitted posterior",
                "sd": 0.07
            }
        }
    },
    "backward_reporting_offset_skewnormal_inference_pSI_phase0_weekday1": {
        "distribution": "skewnormal",
        "interval": "backward annotation offset",
        "source": "inference_pSI_phase0_weekday1",
        "stats": {
            "alpha": {
                "ci_95%_hi": NaN,
                "ci_95%_lo": NaN,
                "hdi_2.5%": -3.011,
                "hdi_97.5%": -2.736,
                "mean": -2.873,
                "prior": "fitted posterior",
                "sd": 0.078
            },
            "mu": {
                "ci_95%_hi": NaN,
                "ci_95%_lo": NaN,
                "hdi_2.5%": 0.611,
                "hdi_97.5%": 0.812,
                "mean": 0.703,
                "prior": "fitted posterior",
                "sd": 0.062
            },
            "sigma": {
                "ci_95%_hi": NaN,
                "ci_95%_lo": NaN,
                "hdi_2.5%": 8.145,
                "hdi_97.5%": 8.421,
                "mean": 8.284,
                "prior": "fitted posterior",
                "sd": 0.077
            }
        }
    },
    "backward_reporting_offset_skewnormal_inference_pSI_phase0_weekday2": {
        "distribution": "skewnormal",
        "interval": "backward annotation offset",
        "source": "inference_pSI_phase0_weekday2",
        "stats": {
            "alpha": {
                "ci_95%_hi": NaN,
                "ci_95%_lo": NaN,
                "hdi_2.5%": -3.118,
                "hdi_97.5%": -2.799,
                "mean": -2.936,
                "prior": "fitted posterior",
                "sd": 0.085
            },
            "mu": {
                "ci_95%_hi": NaN,
                "ci_95%_lo": NaN,
                "hdi_2.5%": 0.76,
                "hdi_97.5%": 1.087,
                "mean": 0.902,
                "prior": "fitted posterior",
                "sd": 0.071
            },
            "sigma": {
                "ci_95%_hi": NaN,
                "ci_95%_lo": NaN,
                "hdi_2.5%": 8.006,
                "hdi_97.5%": 8.308,
                "mean": 8.208,
                "prior": "fitted posterior",
                "sd": 0.074
            }
        }
    },
    "backward_reporting_offset_skewnormal_inference_pSI_phase0_weekday3": {
        "distribution": "skewnormal",
        "interval": "backward annotation offset",
        "source": "inference_pSI_phase0_weekday3",
        "stats": {
            "alpha": {
                "ci_95%_hi": NaN,
                "ci_95%_lo": NaN,
                "hdi_2.5%": -3.434,
                "hdi_97.5%": -3.047,
                "mean": -3.234,
                "prior": "fitted posterior",
                "sd": 0.102
            },
            "mu": {
                "ci_95%_hi": NaN,
                "ci_95%_lo": NaN,
                "hdi_2.5%": 0.91,
                "hdi_97.5%": 1.172,
                "mean": 1.027,
                "prior": "fitted posterior",
                "sd": 0.076
            },
            "sigma": {
                "ci_95%_hi": NaN,
                "ci_95%_lo": NaN,
                "hdi_2.5%": 8.513,
                "hdi_97.5%": 8.793,
                "mean": 8.658,
                "prior": "fitted posterior",
                "sd": 0.082
            }
        }
    },
    "backward_reporting_offset_skewnormal_inference_pSI_phase0_weekday4": {
        "distribution": "skewnormal",
        "interval": "backward annotation offset",
        "source": "inference_pSI_phase0_weekday4",
        "stats": {
            "alpha": {
                "ci_95%_hi": NaN,
                "ci_95%_lo": NaN,
                "hdi_2.5%": -3.076,
                "hdi_97.5%": -2.77,
                "mean": -2.952,
                "prior": "fitted posterior",
                "sd": 0.082
            },
            "mu": {
                "ci_95%_hi": NaN,
                "ci_95%_lo": NaN,
                "hdi_2.5%": 1.161,
                "hdi_97.5%": 1.406,
                "mean": 1.295,
                "prior": "fitted posterior",
                "sd": 0.065
            },
            "sigma": {
                "ci_95%_hi": NaN,
                "ci_95%_lo": NaN,
                "hdi_2.5%": 8.14,
                "hdi_97.5%": 8.422,
                "mean": 8.261,
                "prior": "fitted posterior",
                "sd": 0.069
            }
        }
    },
    "backward_reporting_offset_skewnormal_inference_pSI_phase0_weekday5": {
        "distribution": "skewnormal",
        "interval": "backward annotation offset",
        "source": "inference_pSI_phase0_weekday5",
        "stats": {
            "alpha": {
                "ci_95%_hi": NaN,
                "ci_95%_lo": NaN,
                "hdi_2.5%": -3.066,
                "hdi_97.5%": -2.799,
                "mean": -2.951,
                "prior": "fitted posterior",
                "sd": 0.079
            },
            "mu": {
                "ci_95%_hi": NaN,
                "ci_95%_lo": NaN,
                "hdi_2.5%": 0.951,
                "hdi_97.5%": 1.205,
                "mean": 1.074,
                "prior": "fitted posterior",
                "sd": 0.069
            },
            "sigma": {
                "ci_95%_hi": NaN,
                "ci_95%_lo": NaN,
                "hdi_2.5%": 8.111,
                "hdi_97.5%": 8.378,
                "mean": 8.236,
                "prior": "fitted posterior",
                "sd": 0.067
            }
        }
    },
    "backward_reporting_offset_skewnormal_inference_pSI_phase0_weekday6": {
        "distribution": "skewnormal",
        "interval": "backward annotation offset",
        "source": "inference_pSI_phase0_weekday6",
        "stats": {
            "alpha": {
                "ci_95%_hi": NaN,
                "ci_95%_lo": NaN,
                "hdi_2.5%": -2.661,
                "hdi_97.5%": -2.323,
                "mean": -2.456,
                "prior": "fitted posterior",
                "sd": 0.104
            },
            "mu": {
                "ci_95%_hi": NaN,
                "ci_95%_lo": NaN,
                "hdi_2.5%": 0.156,
                "hdi_97.5%": 0.53,
                "mean": 0.301,
                "prior": "fitted posterior",
                "sd": 0.127
            },
            "sigma": {
                "ci_95%_hi": NaN,
                "ci_95%_lo": NaN,
                "hdi_2.5%": 7.567,
                "hdi_97.5%": 7.888,
                "mean": 7.726,
                "prior": "fitted posterior",
                "sd": 0.108
            }
        }
    },
    "backward_reporting_offset_skewnormal_inference_pSI_phase1": {
        "distribution": "skewnormal",
        "interval": "backward annotation offset",
        "source": "inference_pSI_phase1",
        "stats": {
            "alpha": {
                "ci_95%_hi": NaN,
                "ci_95%_lo": NaN,
                "hdi_2.5%": -1.737,
                "hdi_97.5%": -1.539,
                "mean": -1.649,
                "prior": "fitted posterior",
                "sd": 0.05
            },
            "mu": {
                "ci_95%_hi": NaN,
                "ci_95%_lo": NaN,
                "hdi_2.5%": 0.631,
                "hdi_97.5%": 0.921,
                "mean": 0.772,
                "prior": "fitted posterior",
                "sd": 0.071
            },
            "sigma": {
                "ci_95%_hi": NaN,
                "ci_95%_lo": NaN,
                "hdi_2.5%": 5.33,
                "hdi_97.5%": 5.548,
                "mean": 5.441,
                "prior": "fitted posterior",
                "sd": 0.06
            }
        }
    },
    "backward_reporting_offset_skewnormal_inference_pSI_phase1_weekday0": {
        "distribution": "skewnormal",
        "interval": "backward annotation offset",
        "source": "inference_pSI_phase1_weekday0",
        "stats": {
            "alpha": {
                "ci_95%_hi": NaN,
                "ci_95%_lo": NaN,
                "hdi_2.5%": -2.02,
                "hdi_97.5%": -1.832,
                "mean": -1.907,
                "prior": "fitted posterior",
                "sd": 0.044
            },
            "mu": {
                "ci_95%_hi": NaN,
                "ci_95%_lo": NaN,
                "hdi_2.5%": 1.174,
                "hdi_97.5%": 1.385,
                "mean": 1.275,
                "prior": "fitted posterior",
                "sd": 0.069
            },
            "sigma": {
                "ci_95%_hi": NaN,
                "ci_95%_lo": NaN,
                "hdi_2.5%": 5.806,
                "hdi_97.5%": 6.016,
                "mean": 5.908,
                "prior": "fitted posterior",
                "sd": 0.06
            }
        }
    },
    "backward_reporting_offset_skewnormal_inference_pSI_phase1_weekday1": {
        "distribution": "skewnormal",
        "interval": "backward annotation offset",
        "source": "inference_pSI_phase1_weekday1",
        "stats": {
            "alpha": {
                "ci_95%_hi": NaN,
                "ci_95%_lo": NaN,
                "hdi_2.5%": -1.659,
                "hdi_97.5%": -1.405,
                "mean": -1.516,
                "prior": "fitted posterior",
                "sd": 0.067
            },
            "mu": {
                "ci_95%_hi": NaN,
                "ci_95%_lo": NaN,
                "hdi_2.5%": 0.359,
                "hdi_97.5%": 0.725,
                "mean": 0.52,
                "prior": "fitted posterior",
                "sd": 0.097
            },
            "sigma": {
                "ci_95%_hi": NaN,
                "ci_95%_lo": NaN,
                "hdi_2.5%": 5.14,
                "hdi_97.5%": 5.448,
                "mean": 5.256,
                "prior": "fitted posterior",
                "sd": 0.074
            }
        }
    },
    "backward_reporting_offset_skewnormal_inference_pSI_phase1_weekday2": {
        "distribution": "skewnormal",
        "interval": "backward annotation offset",
        "source": "inference_pSI_phase1_weekday2",
        "stats": {
            "alpha": {
                "ci_95%_hi": NaN,
                "ci_95%_lo": NaN,
                "hdi_2.5%": -1.751,
                "hdi_97.5%": -1.562,
                "mean": -1.65,
                "prior": "fitted posterior",
                "sd": 0.054
            },
            "mu": {
                "ci_95%_hi": NaN,
                "ci_95%_lo": NaN,
                "hdi_2.5%": 0.843,
                "hdi_97.5%": 1.117,
                "mean": 0.962,
                "prior": "fitted posterior",
                "sd": 0.079
            },
            "sigma": {
                "ci_95%_hi": NaN,
                "ci_95%_lo": NaN,
                "hdi_2.5%": 5.493,
                "hdi_97.5%": 5.721,
                "mean": 5.592,
                "prior": "fitted posterior",
                "sd": 0.069
            }
        }
    },
    "backward_reporting_offset_skewnormal_inference_pSI_phase1_weekday3": {
        "distribution": "skewnormal",
        "interval": "backward annotation offset",
        "source": "inference_pSI_phase1_weekday3",
        "stats": {
            "alpha": {
                "ci_95%_hi": NaN,
                "ci_95%_lo": NaN,
                "hdi_2.5%": -1.712,
                "hdi_97.5%": -1.491,
                "mean": -1.601,
                "prior": "fitted posterior",
                "sd": 0.057
            },
            "mu": {
                "ci_95%_hi": NaN,
                "ci_95%_lo": NaN,
                "hdi_2.5%": 0.716,
                "hdi_97.5%": 1.034,
                "mean": 0.889,
                "prior": "fitted posterior",
                "sd": 0.085
            },
            "sigma": {
                "ci_95%_hi": NaN,
                "ci_95%_lo": NaN,
                "hdi_2.5%": 5.425,
                "hdi_97.5%": 5.664,
                "mean": 5.558,
                "prior": "fitted posterior",
                "sd": 0.063
            }
        }
    },
    "backward_reporting_offset_skewnormal_inference_pSI_phase1_weekday4": {
        "distribution": "skewnormal",
        "interval": "backward annotation offset",
        "source": "inference_pSI_phase1_weekday4",
        "stats": {
            "alpha": {
                "ci_95%_hi": NaN,
                "ci_95%_lo": NaN,
                "hdi_2.5%": -1.632,
                "hdi_97.5%": -1.45,
                "mean": -1.541,
                "prior": "fitted posterior",
                "sd": 0.053
            },
            "mu": {
                "ci_95%_hi": NaN,
                "ci_95%_lo": NaN,
                "hdi_2.5%": 0.456,
                "hdi_97.5%": 0.743,
                "mean": 0.596,
                "prior": "fitted posterior",
                "sd": 0.077
            },
            "sigma": {
                "ci_95%_hi": NaN,
                "ci_95%_lo": NaN,
                "hdi_2.5%": 5.28,
                "hdi_97.5%": 5.483,
                "mean": 5.374,
                "prior": "fitted posterior",
                "sd": 0.057
            }
        }
    },
    "backward_reporting_offset_skewnormal_inference_pSI_phase1_weekday5": {
        "distribution": "skewnormal",
        "interval": "backward annotation offset",
        "source": "inference_pSI_phase1_weekday5",
        "stats": {
            "alpha": {
                "ci_95%_hi": NaN,
                "ci_95%_lo": NaN,
                "hdi_2.5%": -1.654,
                "hdi_97.5%": -1.47,
                "mean": -1.573,
                "prior": "fitted posterior",
                "sd": 0.049
            },
            "mu": {
                "ci_95%_hi": NaN,
                "ci_95%_lo": NaN,
                "hdi_2.5%": 0.433,
                "hdi_97.5%": 0.694,
                "mean": 0.558,
                "prior": "fitted posterior",
                "sd": 0.071
            },
            "sigma": {
                "ci_95%_hi": NaN,
                "ci_95%_lo": NaN,
                "hdi_2.5%": 5.08,
                "hdi_97.5%": 5.301,
                "mean": 5.174,
                "prior": "fitted posterior",
                "sd": 0.059
            }
        }
    },
    "backward_reporting_offset_skewnormal_inference_pSI_phase1_weekday6": {
        "distribution": "skewnormal",
        "interval": "backward annotation offset",
        "source": "inference_pSI_phase1_weekday6",
        "stats": {
            "alpha": {
                "ci_95%_hi": NaN,
                "ci_95%_lo": NaN,
                "hdi_2.5%": -1.728,
                "hdi_97.5%": -1.551,
                "mean": -1.634,
                "prior": "fitted posterior",
                "sd": 0.05
            },
            "mu": {
                "ci_95%_hi": NaN,
                "ci_95%_lo": NaN,
                "hdi_2.5%": 0.498,
                "hdi_97.5%": 0.767,
                "mean": 0.634,
                "prior": "fitted posterior",
                "sd": 0.074
            },
            "sigma": {
                "ci_95%_hi": NaN,
                "ci_95%_lo": NaN,
                "hdi_2.5%": 5.26,
                "hdi_97.5%": 5.494,
                "mean": 5.377,
                "prior": "fitted posterior",
                "sd": 0.058
            }
        }
    },
    "backward_reporting_offset_skewnormal_inference_pSI_phase2": {
        "distribution": "skewnormal",
        "interval": "backward annotation offset",
        "source": "inference_pSI_phase2",
        "stats": {
            "alpha": {
                "ci_95%_hi": NaN,
                "ci_95%_lo": NaN,
                "hdi_2.5%": -1.647,
                "hdi_97.5%": -1.412,
                "mean": -1.565,
                "prior": "fitted posterior",
                "sd": 0.061
            },
            "mu": {
                "ci_95%_hi": NaN,
                "ci_95%_lo": NaN,
                "hdi_2.5%": 0.527,
                "hdi_97.5%": 0.87,
                "mean": 0.713,
                "prior": "fitted posterior",
                "sd": 0.09
            },
            "sigma": {
                "ci_95%_hi": NaN,
                "ci_95%_lo": NaN,
                "hdi_2.5%": 5.072,
                "hdi_97.5%": 5.337,
                "mean": 5.226,
                "prior": "fitted posterior",
                "sd": 0.071
            }
        }
    },
    "backward_reporting_offset_skewnormal_inference_pSI_phase2_weekday0": {
        "distribution": "skewnormal",
        "interval": "backward annotation offset",
        "source": "inference_pSI_phase2_weekday0",
        "stats": {
            "alpha": {
                "ci_95%_hi": NaN,
                "ci_95%_lo": NaN,
                "hdi_2.5%": -1.792,
                "hdi_97.5%": -1.581,
                "mean": -1.687,
                "prior": "fitted posterior",
                "sd": 0.058
            },
            "mu": {
                "ci_95%_hi": NaN,
                "ci_95%_lo": NaN,
                "hdi_2.5%": 0.798,
                "hdi_97.5%": 1.056,
                "mean": 0.913,
                "prior": "fitted posterior",
                "sd": 0.07
            },
            "sigma": {
                "ci_95%_hi": NaN,
                "ci_95%_lo": NaN,
                "hdi_2.5%": 5.232,
                "hdi_97.5%": 5.484,
                "mean": 5.367,
                "prior": "fitted posterior",
                "sd": 0.064
            }
        }
    },
    "backward_reporting_offset_skewnormal_inference_pSI_phase2_weekday1": {
        "distribution": "skewnormal",
        "interval": "backward annotation offset",
        "source": "inference_pSI_phase2_weekday1",
        "stats": {
            "alpha": {
                "ci_95%_hi": NaN,
                "ci_95%_lo": NaN,
                "hdi_2.5%": -1.51,
                "hdi_97.5%": -1.312,
                "mean": -1.395,
                "prior": "fitted posterior",
                "sd": 0.049
            },
            "mu": {
                "ci_95%_hi": NaN,
                "ci_95%_lo": NaN,
                "hdi_2.5%": 0.397,
                "hdi_97.5%": 0.693,
                "mean": 0.559,
                "prior": "fitted posterior",
                "sd": 0.074
            },
            "sigma": {
                "ci_95%_hi": NaN,
                "ci_95%_lo": NaN,
                "hdi_2.5%": 4.937,
                "hdi_97.5%": 5.172,
                "mean": 5.022,
                "prior": "fitted posterior",
                "sd": 0.057
            }
        }
    },
    "backward_reporting_offset_skewnormal_inference_pSI_phase2_weekday2": {
        "distribution": "skewnormal",
        "interval": "backward annotation offset",
        "source": "inference_pSI_phase2_weekday2",
        "stats": {
            "alpha": {
                "ci_95%_hi": NaN,
                "ci_95%_lo": NaN,
                "hdi_2.5%": -1.762,
                "hdi_97.5%": -1.506,
                "mean": -1.652,
                "prior": "fitted posterior",
                "sd": 0.069
            },
            "mu": {
                "ci_95%_hi": NaN,
                "ci_95%_lo": NaN,
                "hdi_2.5%": 0.691,
                "hdi_97.5%": 1.051,
                "mean": 0.884,
                "prior": "fitted posterior",
                "sd": 0.091
            },
            "sigma": {
                "ci_95%_hi": NaN,
                "ci_95%_lo": NaN,
                "hdi_2.5%": 5.338,
                "hdi_97.5%": 5.615,
                "mean": 5.474,
                "prior": "fitted posterior",
                "sd": 0.08
            }
        }
    },
    "backward_reporting_offset_skewnormal_inference_pSI_phase2_weekday3": {
        "distribution": "skewnormal",
        "interval": "backward annotation offset",
        "source": "inference_pSI_phase2_weekday3",
        "stats": {
            "alpha": {
                "ci_95%_hi": NaN,
                "ci_95%_lo": NaN,
                "hdi_2.5%": -1.721,
                "hdi_97.5%": -1.434,
                "mean": -1.57,
                "prior": "fitted posterior",
                "sd": 0.064
            },
            "mu": {
                "ci_95%_hi": NaN,
                "ci_95%_lo": NaN,
                "hdi_2.5%": 0.428,
                "hdi_97.5%": 0.793,
                "mean": 0.642,
                "prior": "fitted posterior",
                "sd": 0.088
            },
            "sigma": {
                "ci_95%_hi": NaN,
                "ci_95%_lo": NaN,
                "hdi_2.5%": 5.133,
                "hdi_97.5%": 5.423,
                "mean": 5.26,
                "prior": "fitted posterior",
                "sd": 0.072
            }
        }
    },
    "backward_reporting_offset_skewnormal_inference_pSI_phase2_weekday4": {
        "distribution": "skewnormal",
        "interval": "backward annotation offset",
        "source": "inference_pSI_phase2_weekday4",
        "stats": {
            "alpha": {
                "ci_95%_hi": NaN,
                "ci_95%_lo": NaN,
                "hdi_2.5%": -1.669,
                "hdi_97.5%": -1.458,
                "mean": -1.573,
                "prior": "fitted posterior",
                "sd": 0.052
            },
            "mu": {
                "ci_95%_hi": NaN,
                "ci_95%_lo": NaN,
                "hdi_2.5%": 0.688,
                "hdi_97.5%": 0.938,
                "mean": 0.844,
                "prior": "fitted posterior",
                "sd": 0.07
            },
            "sigma": {
                "ci_95%_hi": NaN,
                "ci_95%_lo": NaN,
                "hdi_2.5%": 5.144,
                "hdi_97.5%": 5.381,
                "mean": 5.264,
                "prior": "fitted posterior",
                "sd": 0.061
            }
        }
    },
    "backward_reporting_offset_skewnormal_inference_pSI_phase2_weekday5": {
        "distribution": "skewnormal",
        "interval": "backward annotation offset",
        "source": "inference_pSI_phase2_weekday5",
        "stats": {
            "alpha": {
                "ci_95%_hi": NaN,
                "ci_95%_lo": NaN,
                "hdi_2.5%": -1.625,
                "hdi_97.5%": -1.412,
                "mean": -1.535,
                "prior": "fitted posterior",
                "sd": 0.053
            },
            "mu": {
                "ci_95%_hi": NaN,
                "ci_95%_lo": NaN,
                "hdi_2.5%": 0.565,
                "hdi_97.5%": 0.844,
                "mean": 0.704,
                "prior": "fitted posterior",
                "sd": 0.074
            },
            "sigma": {
                "ci_95%_hi": NaN,
                "ci_95%_lo": NaN,
                "hdi_2.5%": 5.142,
                "hdi_97.5%": 5.337,
                "mean": 5.244,
                "prior": "fitted posterior",
                "sd": 0.058
            }
        }
    },
    "backward_reporting_offset_skewnormal_inference_pSI_phase2_weekday6": {
        "distribution": "skewnormal",
        "interval": "backward annotation offset",
        "source": "inference_pSI_phase2_weekday6",
        "stats": {
            "alpha": {
                "ci_95%_hi": NaN,
                "ci_95%_lo": NaN,
                "hdi_2.5%": -1.791,
                "hdi_97.5%": -1.609,
                "mean": -1.689,
                "prior": "fitted posterior",
                "sd": 0.05
            },
            "mu": {
                "ci_95%_hi": NaN,
                "ci_95%_lo": NaN,
                "hdi_2.5%": 0.808,
                "hdi_97.5%": 1.085,
                "mean": 0.95,
                "prior": "fitted posterior",
                "sd": 0.075
            },
            "sigma": {
                "ci_95%_hi": NaN,
                "ci_95%_lo": NaN,
                "hdi_2.5%": 5.412,
                "hdi_97.5%": 5.621,
                "mean": 5.502,
                "prior": "fitted posterior",
                "sd": 0.06
            }
        }
    },
    "backward_reporting_offset_skewnormal_inference_pSI_phase3": {
        "distribution": "skewnormal",
        "interval": "backward annotation offset",
        "source": "inference_pSI_phase3",
        "stats": {
            "alpha": {
                "ci_95%_hi": NaN,
                "ci_95%_lo": NaN,
                "hdi_2.5%": -1.19,
                "hdi_97.5%": -0.94,
                "mean": -1.058,
                "prior": "fitted posterior",
                "sd": 0.066
            },
            "mu": {
                "ci_95%_hi": NaN,
                "ci_95%_lo": NaN,
                "hdi_2.5%": -0.165,
                "hdi_97.5%": 0.295,
                "mean": 0.088,
                "prior": "fitted posterior",
                "sd": 0.118
            },
            "sigma": {
                "ci_95%_hi": NaN,
                "ci_95%_lo": NaN,
                "hdi_2.5%": 4.241,
                "hdi_97.5%": 4.498,
                "mean": 4.38,
                "prior": "fitted posterior",
                "sd": 0.068
            }
        }
    },
    "backward_reporting_offset_skewnormal_inference_pSI_phase3_weekday0": {
        "distribution": "skewnormal",
        "interval": "backward annotation offset",
        "source": "inference_pSI_phase3_weekday0",
        "stats": {
            "alpha": {
                "ci_95%_hi": NaN,
                "ci_95%_lo": NaN,
                "hdi_2.5%": -1.209,
                "hdi_97.5%": -0.989,
                "mean": -1.098,
                "prior": "fitted posterior",
                "sd": 0.064
            },
            "mu": {
                "ci_95%_hi": NaN,
                "ci_95%_lo": NaN,
                "hdi_2.5%": 0.072,
                "hdi_97.5%": 0.469,
                "mean": 0.264,
                "prior": "fitted posterior",
                "sd": 0.11
            },
            "sigma": {
                "ci_95%_hi": NaN,
                "ci_95%_lo": NaN,
                "hdi_2.5%": 4.162,
                "hdi_97.5%": 4.422,
                "mean": 4.296,
                "prior": "fitted posterior",
                "sd": 0.07
            }
        }
    },
    "backward_reporting_offset_skewnormal_inference_pSI_phase3_weekday1": {
        "distribution": "skewnormal",
        "interval": "backward annotation offset",
        "source": "inference_pSI_phase3_weekday1",
        "stats": {
            "alpha": {
                "ci_95%_hi": NaN,
                "ci_95%_lo": NaN,
                "hdi_2.5%": -1.233,
                "hdi_97.5%": -0.945,
                "mean": -1.07,
                "prior": "fitted posterior",
                "sd": 0.078
            },
            "mu": {
                "ci_95%_hi": NaN,
                "ci_95%_lo": NaN,
                "hdi_2.5%": -0.279,
                "hdi_97.5%": 0.244,
                "mean": -0.012,
                "prior": "fitted posterior",
                "sd": 0.138
            },
            "sigma": {
                "ci_95%_hi": NaN,
                "ci_95%_lo": NaN,
                "hdi_2.5%": 4.156,
                "hdi_97.5%": 4.48,
                "mean": 4.309,
                "prior": "fitted posterior",
                "sd": 0.085
            }
        }
    },
    "backward_reporting_offset_skewnormal_inference_pSI_phase3_weekday2": {
        "distribution": "skewnormal",
        "interval": "backward annotation offset",
        "source": "inference_pSI_phase3_weekday2",
        "stats": {
            "alpha": {
                "ci_95%_hi": NaN,
                "ci_95%_lo": NaN,
                "hdi_2.5%": -1.219,
                "hdi_97.5%": -0.946,
                "mean": -1.076,
                "prior": "fitted posterior",
                "sd": 0.073
            },
            "mu": {
                "ci_95%_hi": NaN,
                "ci_95%_lo": NaN,
                "hdi_2.5%": -0.149,
                "hdi_97.5%": 0.32,
                "mean": 0.099,
                "prior": "fitted posterior",
                "sd": 0.13
            },
            "sigma": {
                "ci_95%_hi": NaN,
                "ci_95%_lo": NaN,
                "hdi_2.5%": 4.212,
                "hdi_97.5%": 4.537,
                "mean": 4.393,
                "prior": "fitted posterior",
                "sd": 0.08
            }
        }
    },
    "backward_reporting_offset_skewnormal_inference_pSI_phase3_weekday3": {
        "distribution": "skewnormal",
        "interval": "backward annotation offset",
        "source": "inference_pSI_phase3_weekday3",
        "stats": {
            "alpha": {
                "ci_95%_hi": NaN,
                "ci_95%_lo": NaN,
                "hdi_2.5%": -1.236,
                "hdi_97.5%": -0.998,
                "mean": -1.1,
                "prior": "fitted posterior",
                "sd": 0.058
            },
            "mu": {
                "ci_95%_hi": NaN,
                "ci_95%_lo": NaN,
                "hdi_2.5%": -0.1,
                "hdi_97.5%": 0.324,
                "mean": 0.071,
                "prior": "fitted posterior",
                "sd": 0.107
            },
            "sigma": {
                "ci_95%_hi": NaN,
                "ci_95%_lo": NaN,
                "hdi_2.5%": 4.319,
                "hdi_97.5%": 4.569,
                "mean": 4.444,
                "prior": "fitted posterior",
                "sd": 0.065
            }
        }
    },
    "backward_reporting_offset_skewnormal_inference_pSI_phase3_weekday4": {
        "distribution": "skewnormal",
        "interval": "backward annotation offset",
        "source": "inference_pSI_phase3_weekday4",
        "stats": {
            "alpha": {
                "ci_95%_hi": NaN,
                "ci_95%_lo": NaN,
                "hdi_2.5%": -1.11,
                "hdi_97.5%": -0.887,
                "mean": -1.0,
                "prior": "fitted posterior",
                "sd": 0.068
            },
            "mu": {
                "ci_95%_hi": NaN,
                "ci_95%_lo": NaN,
                "hdi_2.5%": -0.394,
                "hdi_97.5%": 0.02,
                "mean": -0.183,
                "prior": "fitted posterior",
                "sd": 0.135
            },
            "sigma": {
                "ci_95%_hi": NaN,
                "ci_95%_lo": NaN,
                "hdi_2.5%": 4.159,
                "hdi_97.5%": 4.409,
                "mean": 4.293,
                "prior": "fitted posterior",
                "sd": 0.075
            }
        }
    },
    "backward_reporting_offset_skewnormal_inference_pSI_phase3_weekday5": {
        "distribution": "skewnormal",
        "interval": "backward annotation offset",
        "source": "inference_pSI_phase3_weekday5",
        "stats": {
            "alpha": {
                "ci_95%_hi": NaN,
                "ci_95%_lo": NaN,
                "hdi_2.5%": -1.114,
                "hdi_97.5%": -0.88,
                "mean": -1.011,
                "prior": "fitted posterior",
                "sd": 0.062
            },
            "mu": {
                "ci_95%_hi": NaN,
                "ci_95%_lo": NaN,
                "hdi_2.5%": -0.333,
                "hdi_97.5%": 0.083,
                "mean": -0.093,
                "prior": "fitted posterior",
                "sd": 0.115
            },
            "sigma": {
                "ci_95%_hi": NaN,
                "ci_95%_lo": NaN,
                "hdi_2.5%": 4.065,
                "hdi_97.5%": 4.351,
                "mean": 4.257,
                "prior": "fitted posterior",
                "sd": 0.073
            }
        }
    },
    "backward_reporting_offset_skewnormal_inference_pSI_phase3_weekday6": {
        "distribution": "skewnormal",
        "interval": "backward annotation offset",
        "source": "inference_pSI_phase3_weekday6",
        "stats": {
            "alpha": {
                "ci_95%_hi": NaN,
                "ci_95%_lo": NaN,
                "hdi_2.5%": -1.235,
                "hdi_97.5%": -1.008,
                "mean": -1.126,
                "prior": "fitted posterior",
                "sd": 0.061
            },
            "mu": {
                "ci_95%_hi": NaN,
                "ci_95%_lo": NaN,
                "hdi_2.5%": -0.163,
                "hdi_97.5%": 0.27,
                "mean": 0.087,
                "prior": "fitted posterior",
                "sd": 0.116
            },
            "sigma": {
                "ci_95%_hi": NaN,
                "ci_95%_lo": NaN,
                "hdi_2.5%": 4.48,
                "hdi_97.5%": 4.742,
                "mean": 4.593,
                "prior": "fitted posterior",
                "sd": 0.073
            }
        }
    },
    "backward_reporting_offset_skewnormal_inference_pSI_weekday0": {
        "distribution": "skewnormal",
        "interval": "backward annotation offset",
        "source": "inference_pSI_weekday0",
        "stats": {
            "alpha": {
                "ci_95%_hi": NaN,
                "ci_95%_lo": NaN,
                "hdi_2.5%": -1.258,
                "hdi_97.5%": -1.083,
                "mean": -1.168,
                "prior": "fitted posterior",
                "sd": 0.048
            },
            "mu": {
                "ci_95%_hi": NaN,
                "ci_95%_lo": NaN,
                "hdi_2.5%": 0.28,
                "hdi_97.5%": 0.592,
                "mean": 0.424,
                "prior": "fitted posterior",
                "sd": 0.083
            },
            "sigma": {
                "ci_95%_hi": NaN,
                "ci_95%_lo": NaN,
                "hdi_2.5%": 4.407,
                "hdi_97.5%": 4.653,
                "mean": 4.544,
                "prior": "fitted posterior",
                "sd": 0.059
            }
        }
    },
    "backward_reporting_offset_skewnormal_inference_pSI_weekday1": {
        "distribution": "skewnormal",
        "interval": "backward annotation offset",
        "source": "inference_pSI_weekday1",
        "stats": {
            "alpha": {
                "ci_95%_hi": NaN,
                "ci_95%_lo": NaN,
                "hdi_2.5%": -1.095,
                "hdi_97.5%": -0.909,
                "mean": -1.004,
                "prior": "fitted posterior",
                "sd": 0.055
            },
            "mu": {
                "ci_95%_hi": NaN,
                "ci_95%_lo": NaN,
                "hdi_2.5%": -0.083,
                "hdi_97.5%": 0.265,
                "mean": 0.07,
                "prior": "fitted posterior",
                "sd": 0.103
            },
            "sigma": {
                "ci_95%_hi": NaN,
                "ci_95%_lo": NaN,
                "hdi_2.5%": 4.293,
                "hdi_97.5%": 4.526,
                "mean": 4.389,
                "prior": "fitted posterior",
                "sd": 0.063
            }
        }
    },
    "backward_reporting_offset_skewnormal_inference_pSI_weekday2": {
        "distribution": "skewnormal",
        "interval": "backward annotation offset",
        "source": "inference_pSI_weekday2",
        "stats": {
            "alpha": {
                "ci_95%_hi": NaN,
                "ci_95%_lo": NaN,
                "hdi_2.5%": -1.217,
                "hdi_97.5%": -0.938,
                "mean": -1.053,
                "prior": "fitted posterior",
                "sd": 0.085
            },
            "mu": {
                "ci_95%_hi": NaN,
                "ci_95%_lo": NaN,
                "hdi_2.5%": -0.212,
                "hdi_97.5%": 0.267,
                "mean": 0.02,
                "prior": "fitted posterior",
                "sd": 0.144
            },
            "sigma": {
                "ci_95%_hi": NaN,
                "ci_95%_lo": NaN,
                "hdi_2.5%": 4.179,
                "hdi_97.5%": 4.514,
                "mean": 4.33,
                "prior": "fitted posterior",
                "sd": 0.094
            }
        }
    },
    "backward_reporting_offset_skewnormal_inference_pSI_weekday3": {
        "distribution": "skewnormal",
        "interval": "backward annotation offset",
        "source": "inference_pSI_weekday3",
        "stats": {
            "alpha": {
                "ci_95%_hi": NaN,
                "ci_95%_lo": NaN,
                "hdi_2.5%": -1.104,
                "hdi_97.5%": -0.894,
                "mean": -1.013,
                "prior": "fitted posterior",
                "sd": 0.058
            },
            "mu": {
                "ci_95%_hi": NaN,
                "ci_95%_lo": NaN,
                "hdi_2.5%": -0.129,
                "hdi_97.5%": 0.252,
                "mean": 0.055,
                "prior": "fitted posterior",
                "sd": 0.106
            },
            "sigma": {
                "ci_95%_hi": NaN,
                "ci_95%_lo": NaN,
                "hdi_2.5%": 4.273,
                "hdi_97.5%": 4.534,
                "mean": 4.4,
                "prior": "fitted posterior",
                "sd": 0.067
            }
        }
    },
    "backward_reporting_offset_skewnormal_inference_pSI_weekday4": {
        "distribution": "skewnormal",
        "interval": "backward annotation offset",
        "source": "inference_pSI_weekday4",
        "stats": {
            "alpha": {
                "ci_95%_hi": NaN,
                "ci_95%_lo": NaN,
                "hdi_2.5%": -1.12,
                "hdi_97.5%": -0.81,
                "mean": -0.99,
                "prior": "fitted posterior",
                "sd": 0.068
            },
            "mu": {
                "ci_95%_hi": NaN,
                "ci_95%_lo": NaN,
                "hdi_2.5%": -0.206,
                "hdi_97.5%": 0.39,
                "mean": 0.134,
                "prior": "fitted posterior",
                "sd": 0.143
            },
            "sigma": {
                "ci_95%_hi": NaN,
                "ci_95%_lo": NaN,
                "hdi_2.5%": 4.33,
                "hdi_97.5%": 4.687,
                "mean": 4.464,
                "prior": "fitted posterior",
                "sd": 0.083
            }
        }
    },
    "backward_reporting_offset_skewnormal_inference_pSI_weekday5": {
        "distribution": "skewnormal",
        "interval": "backward annotation offset",
        "source": "inference_pSI_weekday5",
        "stats": {
            "alpha": {
                "ci_95%_hi": NaN,
                "ci_95%_lo": NaN,
                "hdi_2.5%": -1.307,
                "hdi_97.5%": -1.052,
                "mean": -1.218,
                "prior": "fitted posterior",
                "sd": 0.065
            },
            "mu": {
                "ci_95%_hi": NaN,
                "ci_95%_lo": NaN,
                "hdi_2.5%": -0.077,
                "hdi_97.5%": 0.352,
                "mean": 0.194,
                "prior": "fitted posterior",
                "sd": 0.107
            },
            "sigma": {
                "ci_95%_hi": NaN,
                "ci_95%_lo": NaN,
                "hdi_2.5%": 4.412,
                "hdi_97.5%": 4.712,
                "mean": 4.574,
                "prior": "fitted posterior",
                "sd": 0.074
            }
        }
    },
    "backward_reporting_offset_skewnormal_inference_pSI_weekday6": {
        "distribution": "skewnormal",
        "interval": "backward annotation offset",
        "source": "inference_pSI_weekday6",
        "stats": {
            "alpha": {
                "ci_95%_hi": NaN,
                "ci_95%_lo": NaN,
                "hdi_2.5%": -1.483,
                "hdi_97.5%": -1.268,
                "mean": -1.374,
                "prior": "fitted posterior",
                "sd": 0.057
            },
            "mu": {
                "ci_95%_hi": NaN,
                "ci_95%_lo": NaN,
                "hdi_2.5%": 0.314,
                "hdi_97.5%": 0.638,
                "mean": 0.487,
                "prior": "fitted posterior",
                "sd": 0.091
            },
            "sigma": {
                "ci_95%_hi": NaN,
                "ci_95%_lo": NaN,
                "hdi_2.5%": 4.823,
                "hdi_97.5%": 5.059,
                "mean": 4.956,
                "prior": "fitted posterior",
                "sd": 0.063
            }
        }
    },
    "case_interval_skewnormal_inference_nSI": {
        "distribution": "skewnormal",
        "interval": "manifestation interval",
        "source": "inference_nSI",
        "stats": {
            "alpha": {
                "ci_95%_hi": NaN,
                "ci_95%_lo": NaN,
                "hdi_2.5%": 0.706,
                "hdi_97.5%": 1.027,
                "mean": 0.828,
                "prior": "fitted posterior",
                "sd": 0.082
            },
            "mu": {
                "ci_95%_hi": NaN,
                "ci_95%_lo": NaN,
                "hdi_2.5%": 1.544,
                "hdi_97.5%": 2.398,
                "mean": 2.045,
                "prior": "fitted posterior",
                "sd": 0.219
            },
            "sigma": {
                "ci_95%_hi": NaN,
                "ci_95%_lo": NaN,
                "hdi_2.5%": 4.988,
                "hdi_97.5%": 5.44,
                "mean": 5.199,
                "prior": "fitted posterior",
                "sd": 0.117
            }
        }
    },
    "case_interval_skewnormal_inference_nSI_phase0": {
        "distribution": "skewnormal",
        "interval": "manifestation interval",
        "source": "inference_nSI_phase0",
        "stats": {
            "alpha": {
                "ci_95%_hi": NaN,
                "ci_95%_lo": NaN,
                "hdi_2.5%": -1.1,
                "hdi_97.5%": -0.918,
                "mean": -1.015,
                "prior": "fitted posterior",
                "sd": 0.054
            },
            "mu": {
                "ci_95%_hi": NaN,
                "ci_95%_lo": NaN,
                "hdi_2.5%": 9.349,
                "hdi_97.5%": 10.086,
                "mean": 9.717,
                "prior": "fitted posterior",
                "sd": 0.209
            },
            "sigma": {
                "ci_95%_hi": NaN,
                "ci_95%_lo": NaN,
                "hdi_2.5%": 8.853,
                "hdi_97.5%": 9.315,
                "mean": 9.099,
                "prior": "fitted posterior",
                "sd": 0.127
            }
        }
    },
    "case_interval_skewnormal_inference_nSI_phase0_weekday0": {
        "distribution": "skewnormal",
        "interval": "manifestation interval",
        "source": "inference_nSI_phase0_weekday0",
        "stats": {
            "alpha": {
                "ci_95%_hi": NaN,
                "ci_95%_lo": NaN,
                "hdi_2.5%": 0.572,
                "hdi_97.5%": 0.894,
                "mean": 0.732,
                "prior": "fitted posterior",
                "sd": 0.082
            },
            "mu": {
                "ci_95%_hi": NaN,
                "ci_95%_lo": NaN,
                "hdi_2.5%": -0.214,
                "hdi_97.5%": 1.272,
                "mean": 0.596,
                "prior": "fitted posterior",
                "sd": 0.378
            },
            "sigma": {
                "ci_95%_hi": NaN,
                "ci_95%_lo": NaN,
                "hdi_2.5%": 8.109,
                "hdi_97.5%": 8.808,
                "mean": 8.493,
                "prior": "fitted posterior",
                "sd": 0.179
            }
        }
    },
    "case_interval_skewnormal_inference_nSI_phase0_weekday1": {
        "distribution": "skewnormal",
        "interval": "manifestation interval",
        "source": "inference_nSI_phase0_weekday1",
        "stats": {
            "alpha": {
                "ci_95%_hi": NaN,
                "ci_95%_lo": NaN,
                "hdi_2.5%": -0.755,
                "hdi_97.5%": 0.51,
                "mean": -0.462,
                "prior": "fitted posterior",
                "sd": 0.442
            },
            "mu": {
                "ci_95%_hi": NaN,
                "ci_95%_lo": NaN,
                "hdi_2.5%": 1.826,
                "hdi_97.5%": 8.984,
                "mean": 7.356,
                "prior": "fitted posterior",
                "sd": 2.505
            },
            "sigma": {
                "ci_95%_hi": NaN,
                "ci_95%_lo": NaN,
                "hdi_2.5%": 8.149,
                "hdi_97.5%": 8.751,
                "mean": 8.397,
                "prior": "fitted posterior",
                "sd": 0.18
            }
        }
    },
    "case_interval_skewnormal_inference_nSI_phase0_weekday2": {
        "distribution": "skewnormal",
        "interval": "manifestation interval",
        "source": "inference_nSI_phase0_weekday2",
        "stats": {
            "alpha": {
                "ci_95%_hi": NaN,
                "ci_95%_lo": NaN,
                "hdi_2.5%": 0.698,
                "hdi_97.5%": 0.895,
                "mean": 0.79,
                "prior": "fitted posterior",
                "sd": 0.053
            },
            "mu": {
                "ci_95%_hi": NaN,
                "ci_95%_lo": NaN,
                "hdi_2.5%": 0.308,
                "hdi_97.5%": 1.133,
                "mean": 0.741,
                "prior": "fitted posterior",
                "sd": 0.226
            },
            "sigma": {
                "ci_95%_hi": NaN,
                "ci_95%_lo": NaN,
                "hdi_2.5%": 7.983,
                "hdi_97.5%": 8.44,
                "mean": 8.204,
                "prior": "fitted posterior",
                "sd": 0.123
            }
        }
    },
    "case_interval_skewnormal_inference_nSI_phase0_weekday3": {
        "distribution": "skewnormal",
        "interval": "manifestation interval",
        "source": "inference_nSI_phase0_weekday3",
        "stats": {
            "alpha": {
                "ci_95%_hi": NaN,
                "ci_95%_lo": NaN,
                "hdi_2.5%": 0.571,
                "hdi_97.5%": 0.862,
                "mean": 0.705,
                "prior": "fitted posterior",
                "sd": 0.085
            },
            "mu": {
                "ci_95%_hi": NaN,
                "ci_95%_lo": NaN,
                "hdi_2.5%": -0.005,
                "hdi_97.5%": 1.338,
                "mean": 0.679,
                "prior": "fitted posterior",
                "sd": 0.408
            },
            "sigma": {
                "ci_95%_hi": NaN,
                "ci_95%_lo": NaN,
                "hdi_2.5%": 8.312,
                "hdi_97.5%": 9.089,
                "mean": 8.706,
                "prior": "fitted posterior",
                "sd": 0.205
            }
        }
    },
    "case_interval_skewnormal_inference_nSI_phase0_weekday4": {
        "distribution": "skewnormal",
        "interval": "manifestation interval",
        "source": "inference_nSI_phase0_weekday4",
        "stats": {
            "alpha": {
                "ci_95%_hi": NaN,
                "ci_95%_lo": NaN,
                "hdi_2.5%": -1.0,
                "hdi_97.5%": -0.742,
                "mean": -0.856,
                "prior": "fitted posterior",
                "sd": 0.071
            },
            "mu": {
                "ci_95%_hi": NaN,
                "ci_95%_lo": NaN,
                "hdi_2.5%": 8.509,
                "hdi_97.5%": 9.614,
                "mean": 9.126,
                "prior": "fitted posterior",
                "sd": 0.3
            },
            "sigma": {
                "ci_95%_hi": NaN,
                "ci_95%_lo": NaN,
                "hdi_2.5%": 8.308,
                "hdi_97.5%": 8.972,
                "mean": 8.683,
                "prior": "fitted posterior",
                "sd": 0.18
            }
        }
    },
    "case_interval_skewnormal_inference_nSI_phase0_weekday5": {
        "distribution": "skewnormal",
        "interval": "manifestation interval",
        "source": "inference_nSI_phase0_weekday5",
        "stats": {
            "alpha": {
                "ci_95%_hi": NaN,
                "ci_95%_lo": NaN,
                "hdi_2.5%": 0.87,
                "hdi_97.5%": 1.084,
                "mean": 0.959,
                "prior": "fitted posterior",
                "sd": 0.056
            },
            "mu": {
                "ci_95%_hi": NaN,
                "ci_95%_lo": NaN,
                "hdi_2.5%": -0.394,
                "hdi_97.5%": 0.293,
                "mean": -0.013,
                "prior": "fitted posterior",
                "sd": 0.201
            },
            "sigma": {
                "ci_95%_hi": NaN,
                "ci_95%_lo": NaN,
                "hdi_2.5%": 8.486,
                "hdi_97.5%": 8.944,
                "mean": 8.662,
                "prior": "fitted posterior",
                "sd": 0.128
            }
        }
    },
    "case_interval_skewnormal_inference_nSI_phase0_weekday6": {
        "distribution": "skewnormal",
        "interval": "manifestation interval",
        "source": "inference_nSI_phase0_weekday6",
        "stats": {
            "alpha": {
                "ci_95%_hi": NaN,
                "ci_95%_lo": NaN,
                "hdi_2.5%": 0.661,
                "hdi_97.5%": 0.913,
                "mean": 0.791,
                "prior": "fitted posterior",
                "sd": 0.069
            },
            "mu": {
                "ci_95%_hi": NaN,
                "ci_95%_lo": NaN,
                "hdi_2.5%": 0.17,
                "hdi_97.5%": 1.268,
                "mean": 0.659,
                "prior": "fitted posterior",
                "sd": 0.288
            },
            "sigma": {
                "ci_95%_hi": NaN,
                "ci_95%_lo": NaN,
                "hdi_2.5%": 7.91,
                "hdi_97.5%": 8.507,
                "mean": 8.183,
                "prior": "fitted posterior",
                "sd": 0.155
            }
        }
    },
    "case_interval_skewnormal_inference_nSI_phase1": {
        "distribution": "skewnormal",
        "interval": "manifestation interval",
        "source": "inference_nSI_phase1",
        "stats": {
            "alpha": {
                "ci_95%_hi": NaN,
                "ci_95%_lo": NaN,
                "hdi_2.5%": 0.796,
                "hdi_97.5%": 1.036,
                "mean": 0.916,
                "prior": "fitted posterior",
                "sd": 0.069
            },
            "mu": {
                "ci_95%_hi": NaN,
                "ci_95%_lo": NaN,
                "hdi_2.5%": 1.122,
                "hdi_97.5%": 1.786,
                "mean": 1.474,
                "prior": "fitted posterior",
                "sd": 0.199
            },
            "sigma": {
                "ci_95%_hi": NaN,
                "ci_95%_lo": NaN,
                "hdi_2.5%": 5.875,
                "hdi_97.5%": 6.261,
                "mean": 6.087,
                "prior": "fitted posterior",
                "sd": 0.107
            }
        }
    },
    "case_interval_skewnormal_inference_nSI_phase1_weekday0": {
        "distribution": "skewnormal",
        "interval": "manifestation interval",
        "source": "inference_nSI_phase1_weekday0",
        "stats": {
            "alpha": {
                "ci_95%_hi": NaN,
                "ci_95%_lo": NaN,
                "hdi_2.5%": 0.742,
                "hdi_97.5%": 1.052,
                "mean": 0.911,
                "prior": "fitted posterior",
                "sd": 0.078
            },
            "mu": {
                "ci_95%_hi": NaN,
                "ci_95%_lo": NaN,
                "hdi_2.5%": 0.89,
                "hdi_97.5%": 1.784,
                "mean": 1.324,
                "prior": "fitted posterior",
                "sd": 0.232
            },
            "sigma": {
                "ci_95%_hi": NaN,
                "ci_95%_lo": NaN,
                "hdi_2.5%": 5.922,
                "hdi_97.5%": 6.426,
                "mean": 6.201,
                "prior": "fitted posterior",
                "sd": 0.132
            }
        }
    },
    "case_interval_skewnormal_inference_nSI_phase1_weekday1": {
        "distribution": "skewnormal",
        "interval": "manifestation interval",
        "source": "inference_nSI_phase1_weekday1",
        "stats": {
            "alpha": {
                "ci_95%_hi": NaN,
                "ci_95%_lo": NaN,
                "hdi_2.5%": 0.752,
                "hdi_97.5%": 0.995,
                "mean": 0.866,
                "prior": "fitted posterior",
                "sd": 0.062
            },
            "mu": {
                "ci_95%_hi": NaN,
                "ci_95%_lo": NaN,
                "hdi_2.5%": 1.133,
                "hdi_97.5%": 1.854,
                "mean": 1.575,
                "prior": "fitted posterior",
                "sd": 0.179
            },
            "sigma": {
                "ci_95%_hi": NaN,
                "ci_95%_lo": NaN,
                "hdi_2.5%": 5.784,
                "hdi_97.5%": 6.165,
                "mean": 6.012,
                "prior": "fitted posterior",
                "sd": 0.101
            }
        }
    },
    "case_interval_skewnormal_inference_nSI_phase1_weekday2": {
        "distribution": "skewnormal",
        "interval": "manifestation interval",
        "source": "inference_nSI_phase1_weekday2",
        "stats": {
            "alpha": {
                "ci_95%_hi": NaN,
                "ci_95%_lo": NaN,
                "hdi_2.5%": 0.651,
                "hdi_97.5%": 0.967,
                "mean": 0.845,
                "prior": "fitted posterior",
                "sd": 0.085
            },
            "mu": {
                "ci_95%_hi": NaN,
                "ci_95%_lo": NaN,
                "hdi_2.5%": 1.251,
                "hdi_97.5%": 2.178,
                "mean": 1.637,
                "prior": "fitted posterior",
                "sd": 0.256
            },
            "sigma": {
                "ci_95%_hi": NaN,
                "ci_95%_lo": NaN,
                "hdi_2.5%": 5.685,
                "hdi_97.5%": 6.182,
                "mean": 5.954,
                "prior": "fitted posterior",
                "sd": 0.137
            }
        }
    },
    "case_interval_skewnormal_inference_nSI_phase1_weekday3": {
        "distribution": "skewnormal",
        "interval": "manifestation interval",
        "source": "inference_nSI_phase1_weekday3",
        "stats": {
            "alpha": {
                "ci_95%_hi": NaN,
                "ci_95%_lo": NaN,
                "hdi_2.5%": 0.574,
                "hdi_97.5%": 0.84,
                "mean": 0.72,
                "prior": "fitted posterior",
                "sd": 0.085
            },
            "mu": {
                "ci_95%_hi": NaN,
                "ci_95%_lo": NaN,
                "hdi_2.5%": 1.521,
                "hdi_97.5%": 2.478,
                "mean": 1.897,
                "prior": "fitted posterior",
                "sd": 0.286
            },
            "sigma": {
                "ci_95%_hi": NaN,
                "ci_95%_lo": NaN,
                "hdi_2.5%": 5.764,
                "hdi_97.5%": 6.219,
                "mean": 6.013,
                "prior": "fitted posterior",
                "sd": 0.138
            }
        }
    },
    "case_interval_skewnormal_inference_nSI_phase1_weekday4": {
        "distribution": "skewnormal",
        "interval": "manifestation interval",
        "source": "inference_nSI_phase1_weekday4",
        "stats": {
            "alpha": {
                "ci_95%_hi": NaN,
                "ci_95%_lo": NaN,
                "hdi_2.5%": 0.976,
                "hdi_97.5%": 1.214,
                "mean": 1.076,
                "prior": "fitted posterior",
                "sd": 0.055
            },
            "mu": {
                "ci_95%_hi": NaN,
                "ci_95%_lo": NaN,
                "hdi_2.5%": 0.738,
                "hdi_97.5%": 1.298,
                "mean": 1.054,
                "prior": "fitted posterior",
                "sd": 0.146
            },
            "sigma": {
                "ci_95%_hi": NaN,
                "ci_95%_lo": NaN,
                "hdi_2.5%": 6.046,
                "hdi_97.5%": 6.433,
                "mean": 6.195,
                "prior": "fitted posterior",
                "sd": 0.092
            }
        }
    },
    "case_interval_skewnormal_inference_nSI_phase1_weekday5": {
        "distribution": "skewnormal",
        "interval": "manifestation interval",
        "source": "inference_nSI_phase1_weekday5",
        "stats": {
            "alpha": {
                "ci_95%_hi": NaN,
                "ci_95%_lo": NaN,
                "hdi_2.5%": 0.952,
                "hdi_97.5%": 1.157,
                "mean": 1.057,
                "prior": "fitted posterior",
                "sd": 0.06
            },
            "mu": {
                "ci_95%_hi": NaN,
                "ci_95%_lo": NaN,
                "hdi_2.5%": 0.881,
                "hdi_97.5%": 1.452,
                "mean": 1.141,
                "prior": "fitted posterior",
                "sd": 0.166
            },
            "sigma": {
                "ci_95%_hi": NaN,
                "ci_95%_lo": NaN,
                "hdi_2.5%": 6.066,
                "hdi_97.5%": 6.433,
                "mean": 6.258,
                "prior": "fitted posterior",
                "sd": 0.102
            }
        }
    },
    "case_interval_skewnormal_inference_nSI_phase1_weekday6": {
        "distribution": "skewnormal",
        "interval": "manifestation interval",
        "source": "inference_nSI_phase1_weekday6",
        "stats": {
            "alpha": {
                "ci_95%_hi": NaN,
                "ci_95%_lo": NaN,
                "hdi_2.5%": -0.419,
                "hdi_97.5%": 0.817,
                "mean": 0.545,
                "prior": "fitted posterior",
                "sd": 0.368
            },
            "mu": {
                "ci_95%_hi": NaN,
                "ci_95%_lo": NaN,
                "hdi_2.5%": 1.638,
                "hdi_97.5%": 6.304,
                "mean": 2.619,
                "prior": "fitted posterior",
                "sd": 1.368
            },
            "sigma": {
                "ci_95%_hi": NaN,
                "ci_95%_lo": NaN,
                "hdi_2.5%": 5.062,
                "hdi_97.5%": 5.826,
                "mean": 5.581,
                "prior": "fitted posterior",
                "sd": 0.22
            }
        }
    },
    "case_interval_skewnormal_inference_nSI_phase2": {
        "distribution": "skewnormal",
        "interval": "manifestation interval",
        "source": "inference_nSI_phase2",
        "stats": {
            "alpha": {
                "ci_95%_hi": NaN,
                "ci_95%_lo": NaN,
                "hdi_2.5%": 0.608,
                "hdi_97.5%": 0.901,
                "mean": 0.783,
                "prior": "fitted posterior",
                "sd": 0.078
            },
            "mu": {
                "ci_95%_hi": NaN,
                "ci_95%_lo": NaN,
                "hdi_2.5%": 1.382,
                "hdi_97.5%": 2.306,
                "mean": 1.832,
                "prior": "fitted posterior",
                "sd": 0.243
            },
            "sigma": {
                "ci_95%_hi": NaN,
                "ci_95%_lo": NaN,
                "hdi_2.5%": 5.449,
                "hdi_97.5%": 5.942,
                "mean": 5.725,
                "prior": "fitted posterior",
                "sd": 0.122
            }
        }
    },
    "case_interval_skewnormal_inference_nSI_phase2_weekday0": {
        "distribution": "skewnormal",
        "interval": "manifestation interval",
        "source": "inference_nSI_phase2_weekday0",
        "stats": {
            "alpha": {
                "ci_95%_hi": NaN,
                "ci_95%_lo": NaN,
                "hdi_2.5%": 0.947,
                "hdi_97.5%": 1.162,
                "mean": 1.054,
                "prior": "fitted posterior",
                "sd": 0.06
            },
            "mu": {
                "ci_95%_hi": NaN,
                "ci_95%_lo": NaN,
                "hdi_2.5%": 0.956,
                "hdi_97.5%": 1.538,
                "mean": 1.23,
                "prior": "fitted posterior",
                "sd": 0.152
            },
            "sigma": {
                "ci_95%_hi": NaN,
                "ci_95%_lo": NaN,
                "hdi_2.5%": 5.982,
                "hdi_97.5%": 6.305,
                "mean": 6.138,
                "prior": "fitted posterior",
                "sd": 0.091
            }
        }
    },
    "case_interval_skewnormal_inference_nSI_phase2_weekday1": {
        "distribution": "skewnormal",
        "interval": "manifestation interval",
        "source": "inference_nSI_phase2_weekday1",
        "stats": {
            "alpha": {
                "ci_95%_hi": NaN,
                "ci_95%_lo": NaN,
                "hdi_2.5%": 0.642,
                "hdi_97.5%": 0.977,
                "mean": 0.818,
                "prior": "fitted posterior",
                "sd": 0.075
            },
            "mu": {
                "ci_95%_hi": NaN,
                "ci_95%_lo": NaN,
                "hdi_2.5%": 1.266,
                "hdi_97.5%": 2.106,
                "mean": 1.748,
                "prior": "fitted posterior",
                "sd": 0.213
            },
            "sigma": {
                "ci_95%_hi": NaN,
                "ci_95%_lo": NaN,
                "hdi_2.5%": 5.566,
                "hdi_97.5%": 6.04,
                "mean": 5.791,
                "prior": "fitted posterior",
                "sd": 0.114
            }
        }
    },
    "case_interval_skewnormal_inference_nSI_phase2_weekday2": {
        "distribution": "skewnormal",
        "interval": "manifestation interval",
        "source": "inference_nSI_phase2_weekday2",
        "stats": {
            "alpha": {
                "ci_95%_hi": NaN,
                "ci_95%_lo": NaN,
                "hdi_2.5%": 0.809,
                "hdi_97.5%": 1.058,
                "mean": 0.935,
                "prior": "fitted posterior",
                "sd": 0.074
            },
            "mu": {
                "ci_95%_hi": NaN,
                "ci_95%_lo": NaN,
                "hdi_2.5%": 1.167,
                "hdi_97.5%": 1.89,
                "mean": 1.484,
                "prior": "fitted posterior",
                "sd": 0.199
            },
            "sigma": {
                "ci_95%_hi": NaN,
                "ci_95%_lo": NaN,
                "hdi_2.5%": 5.726,
                "hdi_97.5%": 6.142,
                "mean": 5.924,
                "prior": "fitted posterior",
                "sd": 0.112
            }
        }
    },
    "case_interval_skewnormal_inference_nSI_phase2_weekday3": {
        "distribution": "skewnormal",
        "interval": "manifestation interval",
        "source": "inference_nSI_phase2_weekday3",
        "stats": {
            "alpha": {
                "ci_95%_hi": NaN,
                "ci_95%_lo": NaN,
                "hdi_2.5%": 0.844,
                "hdi_97.5%": 1.064,
                "mean": 0.972,
                "prior": "fitted posterior",
                "sd": 0.057
            },
            "mu": {
                "ci_95%_hi": NaN,
                "ci_95%_lo": NaN,
                "hdi_2.5%": 1.117,
                "hdi_97.5%": 1.795,
                "mean": 1.376,
                "prior": "fitted posterior",
                "sd": 0.162
            },
            "sigma": {
                "ci_95%_hi": NaN,
                "ci_95%_lo": NaN,
                "hdi_2.5%": 5.909,
                "hdi_97.5%": 6.263,
                "mean": 6.104,
                "prior": "fitted posterior",
                "sd": 0.09
            }
        }
    },
    "case_interval_skewnormal_inference_nSI_phase2_weekday4": {
        "distribution": "skewnormal",
        "interval": "manifestation interval",
        "source": "inference_nSI_phase2_weekday4",
        "stats": {
            "alpha": {
                "ci_95%_hi": NaN,
                "ci_95%_lo": NaN,
                "hdi_2.5%": 0.611,
                "hdi_97.5%": 0.89,
                "mean": 0.723,
                "prior": "fitted posterior",
                "sd": 0.075
            },
            "mu": {
                "ci_95%_hi": NaN,
                "ci_95%_lo": NaN,
                "hdi_2.5%": 1.638,
                "hdi_97.5%": 2.392,
                "mean": 2.025,
                "prior": "fitted posterior",
                "sd": 0.22
            },
            "sigma": {
                "ci_95%_hi": NaN,
                "ci_95%_lo": NaN,
                "hdi_2.5%": 5.513,
                "hdi_97.5%": 5.851,
                "mean": 5.67,
                "prior": "fitted posterior",
                "sd": 0.106
            }
        }
    },
    "case_interval_skewnormal_inference_nSI_phase2_weekday5": {
        "distribution": "skewnormal",
        "interval": "manifestation interval",
        "source": "inference_nSI_phase2_weekday5",
        "stats": {
            "alpha": {
                "ci_95%_hi": NaN,
                "ci_95%_lo": NaN,
                "hdi_2.5%": 0.607,
                "hdi_97.5%": 0.92,
                "mean": 0.771,
                "prior": "fitted posterior",
                "sd": 0.089
            },
            "mu": {
                "ci_95%_hi": NaN,
                "ci_95%_lo": NaN,
                "hdi_2.5%": 1.455,
                "hdi_97.5%": 2.387,
                "mean": 1.858,
                "prior": "fitted posterior",
                "sd": 0.271
            },
            "sigma": {
                "ci_95%_hi": NaN,
                "ci_95%_lo": NaN,
                "hdi_2.5%": 5.432,
                "hdi_97.5%": 5.924,
                "mean": 5.732,
                "prior": "fitted posterior",
                "sd": 0.135
            }
        }
    },
    "case_interval_skewnormal_inference_nSI_phase2_weekday6": {
        "distribution": "skewnormal",
        "interval": "manifestation interval",
        "source": "inference_nSI_phase2_weekday6",
        "stats": {
            "alpha": {
                "ci_95%_hi": NaN,
                "ci_95%_lo": NaN,
                "hdi_2.5%": 0.6,
                "hdi_97.5%": 0.874,
                "mean": 0.756,
                "prior": "fitted posterior",
                "sd": 0.076
            },
            "mu": {
                "ci_95%_hi": NaN,
                "ci_95%_lo": NaN,
                "hdi_2.5%": 1.393,
                "hdi_97.5%": 2.333,
                "mean": 1.811,
                "prior": "fitted posterior",
                "sd": 0.238
            },
            "sigma": {
                "ci_95%_hi": NaN,
                "ci_95%_lo": NaN,
                "hdi_2.5%": 5.55,
                "hdi_97.5%": 5.978,
                "mean": 5.771,
                "prior": "fitted posterior",
                "sd": 0.112
            }
        }
    },
    "case_interval_skewnormal_inference_nSI_phase3": {
        "distribution": "skewnormal",
        "interval": "manifestation interval",
        "source": "inference_nSI_phase3",
        "stats": {
            "alpha": {
                "ci_95%_hi": NaN,
                "ci_95%_lo": NaN,
                "hdi_2.5%": 0.695,
                "hdi_97.5%": 0.988,
                "mean": 0.838,
                "prior": "fitted posterior",
                "sd": 0.081
            },
            "mu": {
                "ci_95%_hi": NaN,
                "ci_95%_lo": NaN,
                "hdi_2.5%": 1.549,
                "hdi_97.5%": 2.343,
                "mean": 1.933,
                "prior": "fitted posterior",
                "sd": 0.209
            },
            "sigma": {
                "ci_95%_hi": NaN,
                "ci_95%_lo": NaN,
                "hdi_2.5%": 4.993,
                "hdi_97.5%": 5.425,
                "mean": 5.205,
                "prior": "fitted posterior",
                "sd": 0.114
            }
        }
    },
    "case_interval_skewnormal_inference_nSI_phase3_weekday0": {
        "distribution": "skewnormal",
        "interval": "manifestation interval",
        "source": "inference_nSI_phase3_weekday0",
        "stats": {
            "alpha": {
                "ci_95%_hi": NaN,
                "ci_95%_lo": NaN,
                "hdi_2.5%": 1.112,
                "hdi_97.5%": 1.37,
                "mean": 1.262,
                "prior": "fitted posterior",
                "sd": 0.069
            },
            "mu": {
                "ci_95%_hi": NaN,
                "ci_95%_lo": NaN,
                "hdi_2.5%": 0.784,
                "hdi_97.5%": 1.248,
                "mean": 1.036,
                "prior": "fitted posterior",
                "sd": 0.121
            },
            "sigma": {
                "ci_95%_hi": NaN,
                "ci_95%_lo": NaN,
                "hdi_2.5%": 5.698,
                "hdi_97.5%": 6.043,
                "mean": 5.849,
                "prior": "fitted posterior",
                "sd": 0.092
            }
        }
    },
    "case_interval_skewnormal_inference_nSI_phase3_weekday1": {
        "distribution": "skewnormal",
        "interval": "manifestation interval",
        "source": "inference_nSI_phase3_weekday1",
        "stats": {
            "alpha": {
                "ci_95%_hi": NaN,
                "ci_95%_lo": NaN,
                "hdi_2.5%": 0.892,
                "hdi_97.5%": 1.141,
                "mean": 1.04,
                "prior": "fitted posterior",
                "sd": 0.069
            },
            "mu": {
                "ci_95%_hi": NaN,
                "ci_95%_lo": NaN,
                "hdi_2.5%": 1.25,
                "hdi_97.5%": 1.862,
                "mean": 1.587,
                "prior": "fitted posterior",
                "sd": 0.173
            },
            "sigma": {
                "ci_95%_hi": NaN,
                "ci_95%_lo": NaN,
                "hdi_2.5%": 5.137,
                "hdi_97.5%": 5.501,
                "mean": 5.366,
                "prior": "fitted posterior",
                "sd": 0.098
            }
        }
    },
    "case_interval_skewnormal_inference_nSI_phase3_weekday2": {
        "distribution": "skewnormal",
        "interval": "manifestation interval",
        "source": "inference_nSI_phase3_weekday2",
        "stats": {
            "alpha": {
                "ci_95%_hi": NaN,
                "ci_95%_lo": NaN,
                "hdi_2.5%": 0.9,
                "hdi_97.5%": 1.193,
                "mean": 1.034,
                "prior": "fitted posterior",
                "sd": 0.08
            },
            "mu": {
                "ci_95%_hi": NaN,
                "ci_95%_lo": NaN,
                "hdi_2.5%": 1.2,
                "hdi_97.5%": 1.896,
                "mean": 1.555,
                "prior": "fitted posterior",
                "sd": 0.174
            },
            "sigma": {
                "ci_95%_hi": NaN,
                "ci_95%_lo": NaN,
                "hdi_2.5%": 5.237,
                "hdi_97.5%": 5.646,
                "mean": 5.405,
                "prior": "fitted posterior",
                "sd": 0.115
            }
        }
    },
    "case_interval_skewnormal_inference_nSI_phase3_weekday3": {
        "distribution": "skewnormal",
        "interval": "manifestation interval",
        "source": "inference_nSI_phase3_weekday3",
        "stats": {
            "alpha": {
                "ci_95%_hi": NaN,
                "ci_95%_lo": NaN,
                "hdi_2.5%": 0.863,
                "hdi_97.5%": 1.119,
                "mean": 1.0,
                "prior": "fitted posterior",
                "sd": 0.066
            },
            "mu": {
                "ci_95%_hi": NaN,
                "ci_95%_lo": NaN,
                "hdi_2.5%": 1.316,
                "hdi_97.5%": 1.863,
                "mean": 1.62,
                "prior": "fitted posterior",
                "sd": 0.153
            },
            "sigma": {
                "ci_95%_hi": NaN,
                "ci_95%_lo": NaN,
                "hdi_2.5%": 5.151,
                "hdi_97.5%": 5.468,
                "mean": 5.313,
                "prior": "fitted posterior",
                "sd": 0.081
            }
        }
    },
    "case_interval_skewnormal_inference_nSI_phase3_weekday4": {
        "distribution": "skewnormal",
        "interval": "manifestation interval",
        "source": "inference_nSI_phase3_weekday4",
        "stats": {
            "alpha": {
                "ci_95%_hi": NaN,
                "ci_95%_lo": NaN,
                "hdi_2.5%": 0.746,
                "hdi_97.5%": 1.075,
                "mean": 0.9,
                "prior": "fitted posterior",
                "sd": 0.091
            },
            "mu": {
                "ci_95%_hi": NaN,
                "ci_95%_lo": NaN,
                "hdi_2.5%": 1.682,
                "hdi_97.5%": 2.404,
                "mean": 2.043,
                "prior": "fitted posterior",
                "sd": 0.218
            },
            "sigma": {
                "ci_95%_hi": NaN,
                "ci_95%_lo": NaN,
                "hdi_2.5%": 4.889,
                "hdi_97.5%": 5.278,
                "mean": 5.083,
                "prior": "fitted posterior",
                "sd": 0.114
            }
        }
    },
    "case_interval_skewnormal_inference_nSI_phase3_weekday5": {
        "distribution": "skewnormal",
        "interval": "manifestation interval",
        "source": "inference_nSI_phase3_weekday5",
        "stats": {
            "alpha": {
                "ci_95%_hi": NaN,
                "ci_95%_lo": NaN,
                "hdi_2.5%": 0.696,
                "hdi_97.5%": 1.048,
                "mean": 0.891,
                "prior": "fitted posterior",
                "sd": 0.098
            },
            "mu": {
                "ci_95%_hi": NaN,
                "ci_95%_lo": NaN,
                "hdi_2.5%": 1.66,
                "hdi_97.5%": 2.565,
                "mean": 2.036,
                "prior": "fitted posterior",
                "sd": 0.257
            },
            "sigma": {
                "ci_95%_hi": NaN,
                "ci_95%_lo": NaN,
                "hdi_2.5%": 4.977,
                "hdi_97.5%": 5.488,
                "mean": 5.258,
                "prior": "fitted posterior",
                "sd": 0.143
            }
        }
    },
    "case_interval_skewnormal_inference_nSI_phase3_weekday6": {
        "distribution": "skewnormal",
        "interval": "manifestation interval",
        "source": "inference_nSI_phase3_weekday6",
        "stats": {
            "alpha": {
                "ci_95%_hi": NaN,
                "ci_95%_lo": NaN,
                "hdi_2.5%": 1.006,
                "hdi_97.5%": 1.242,
                "mean": 1.124,
                "prior": "fitted posterior",
                "sd": 0.061
            },
            "mu": {
                "ci_95%_hi": NaN,
                "ci_95%_lo": NaN,
                "hdi_2.5%": 1.099,
                "hdi_97.5%": 1.606,
                "mean": 1.346,
                "prior": "fitted posterior",
                "sd": 0.132
            },
            "sigma": {
                "ci_95%_hi": NaN,
                "ci_95%_lo": NaN,
                "hdi_2.5%": 5.453,
                "hdi_97.5%": 5.76,
                "mean": 5.631,
                "prior": "fitted posterior",
                "sd": 0.089
            }
        }
    },
    "case_interval_skewnormal_inference_nSI_weekday0": {
        "distribution": "skewnormal",
        "interval": "manifestation interval",
        "source": "inference_nSI_weekday0",
        "stats": {
            "alpha": {
                "ci_95%_hi": NaN,
                "ci_95%_lo": NaN,
                "hdi_2.5%": 0.841,
                "hdi_97.5%": 1.106,
                "mean": 0.98,
                "prior": "fitted posterior",
                "sd": 0.068
            },
            "mu": {
                "ci_95%_hi": NaN,
                "ci_95%_lo": NaN,
                "hdi_2.5%": 1.399,
                "hdi_97.5%": 2.009,
                "mean": 1.725,
                "prior": "fitted posterior",
                "sd": 0.156
            },
            "sigma": {
                "ci_95%_hi": NaN,
                "ci_95%_lo": NaN,
                "hdi_2.5%": 5.225,
                "hdi_97.5%": 5.608,
                "mean": 5.401,
                "prior": "fitted posterior",
                "sd": 0.098
            }
        }
    },
    "case_interval_skewnormal_inference_nSI_weekday1": {
        "distribution": "skewnormal",
        "interval": "manifestation interval",
        "source": "inference_nSI_weekday1",
        "stats": {
            "alpha": {
                "ci_95%_hi": NaN,
                "ci_95%_lo": NaN,
                "hdi_2.5%": 1.02,
                "hdi_97.5%": 1.242,
                "mean": 1.13,
                "prior": "fitted posterior",
                "sd": 0.06
            },
            "mu": {
                "ci_95%_hi": NaN,
                "ci_95%_lo": NaN,
                "hdi_2.5%": 1.117,
                "hdi_97.5%": 1.587,
                "mean": 1.318,
                "prior": "fitted posterior",
                "sd": 0.131
            },
            "sigma": {
                "ci_95%_hi": NaN,
                "ci_95%_lo": NaN,
                "hdi_2.5%": 5.51,
                "hdi_97.5%": 5.813,
                "mean": 5.66,
                "prior": "fitted posterior",
                "sd": 0.087
            }
        }
    },
    "case_interval_skewnormal_inference_nSI_weekday2": {
        "distribution": "skewnormal",
        "interval": "manifestation interval",
        "source": "inference_nSI_weekday2",
        "stats": {
            "alpha": {
                "ci_95%_hi": NaN,
                "ci_95%_lo": NaN,
                "hdi_2.5%": 0.9,
                "hdi_97.5%": 1.132,
                "mean": 1.027,
                "prior": "fitted posterior",
                "sd": 0.063
            },
            "mu": {
                "ci_95%_hi": NaN,
                "ci_95%_lo": NaN,
                "hdi_2.5%": 1.289,
                "hdi_97.5%": 1.808,
                "mean": 1.525,
                "prior": "fitted posterior",
                "sd": 0.141
            },
            "sigma": {
                "ci_95%_hi": NaN,
                "ci_95%_lo": NaN,
                "hdi_2.5%": 5.145,
                "hdi_97.5%": 5.506,
                "mean": 5.326,
                "prior": "fitted posterior",
                "sd": 0.09
            }
        }
    },
    "case_interval_skewnormal_inference_nSI_weekday3": {
        "distribution": "skewnormal",
        "interval": "manifestation interval",
        "source": "inference_nSI_weekday3",
        "stats": {
            "alpha": {
                "ci_95%_hi": NaN,
                "ci_95%_lo": NaN,
                "hdi_2.5%": 1.093,
                "hdi_97.5%": 1.287,
                "mean": 1.189,
                "prior": "fitted posterior",
                "sd": 0.06
            },
            "mu": {
                "ci_95%_hi": NaN,
                "ci_95%_lo": NaN,
                "hdi_2.5%": 0.999,
                "hdi_97.5%": 1.441,
                "mean": 1.227,
                "prior": "fitted posterior",
                "sd": 0.132
            },
            "sigma": {
                "ci_95%_hi": NaN,
                "ci_95%_lo": NaN,
                "hdi_2.5%": 5.552,
                "hdi_97.5%": 5.859,
                "mean": 5.694,
                "prior": "fitted posterior",
                "sd": 0.088
            }
        }
    },
    "case_interval_skewnormal_inference_nSI_weekday4": {
        "distribution": "skewnormal",
        "interval": "manifestation interval",
        "source": "inference_nSI_weekday4",
        "stats": {
            "alpha": {
                "ci_95%_hi": NaN,
                "ci_95%_lo": NaN,
                "hdi_2.5%": 0.881,
                "hdi_97.5%": 1.195,
                "mean": 1.049,
                "prior": "fitted posterior",
                "sd": 0.076
            },
            "mu": {
                "ci_95%_hi": NaN,
                "ci_95%_lo": NaN,
                "hdi_2.5%": 1.185,
                "hdi_97.5%": 1.862,
                "mean": 1.509,
                "prior": "fitted posterior",
                "sd": 0.166
            },
            "sigma": {
                "ci_95%_hi": NaN,
                "ci_95%_lo": NaN,
                "hdi_2.5%": 5.264,
                "hdi_97.5%": 5.684,
                "mean": 5.453,
                "prior": "fitted posterior",
                "sd": 0.102
            }
        }
    },
    "case_interval_skewnormal_inference_nSI_weekday5": {
        "distribution": "skewnormal",
        "interval": "manifestation interval",
        "source": "inference_nSI_weekday5",
        "stats": {
            "alpha": {
                "ci_95%_hi": NaN,
                "ci_95%_lo": NaN,
                "hdi_2.5%": 0.875,
                "hdi_97.5%": 1.208,
                "mean": 1.091,
                "prior": "fitted posterior",
                "sd": 0.086
            },
            "mu": {
                "ci_95%_hi": NaN,
                "ci_95%_lo": NaN,
                "hdi_2.5%": 1.132,
                "hdi_97.5%": 1.857,
                "mean": 1.387,
                "prior": "fitted posterior",
                "sd": 0.19
            },
            "sigma": {
                "ci_95%_hi": NaN,
                "ci_95%_lo": NaN,
                "hdi_2.5%": 5.352,
                "hdi_97.5%": 5.804,
                "mean": 5.63,
                "prior": "fitted posterior",
                "sd": 0.116
            }
        }
    },
    "case_interval_skewnormal_inference_nSI_weekday6": {
        "distribution": "skewnormal",
        "interval": "manifestation interval",
        "source": "inference_nSI_weekday6",
        "stats": {
            "alpha": {
                "ci_95%_hi": NaN,
                "ci_95%_lo": NaN,
                "hdi_2.5%": 0.785,
                "hdi_97.5%": 1.004,
                "mean": 0.897,
                "prior": "fitted posterior",
                "sd": 0.061
            },
            "mu": {
                "ci_95%_hi": NaN,
                "ci_95%_lo": NaN,
                "hdi_2.5%": 1.244,
                "hdi_97.5%": 1.832,
                "mean": 1.573,
                "prior": "fitted posterior",
                "sd": 0.166
            },
            "sigma": {
                "ci_95%_hi": NaN,
                "ci_95%_lo": NaN,
                "hdi_2.5%": 5.544,
                "hdi_97.5%": 5.894,
                "mean": 5.712,
                "prior": "fitted posterior",
                "sd": 0.095
            }
        }
    },
    "case_interval_skewnormal_inference_pSI": {
        "distribution": "skewnormal",
        "interval": "manifestation interval",
        "source": "inference_pSI",
        "stats": {
            "alpha": {
                "ci_95%_hi": NaN,
                "ci_95%_lo": NaN,
                "hdi_2.5%": 1.16,
                "hdi_97.5%": 1.431,
                "mean": 1.334,
                "prior": "fitted posterior",
                "sd": 0.064
            },
            "mu": {
                "ci_95%_hi": NaN,
                "ci_95%_lo": NaN,
                "hdi_2.5%": 1.919,
                "hdi_97.5%": 2.331,
                "mean": 2.082,
                "prior": "fitted posterior",
                "sd": 0.112
            },
            "sigma": {
                "ci_95%_hi": NaN,
                "ci_95%_lo": NaN,
                "hdi_2.5%": 5.191,
                "hdi_97.5%": 5.508,
                "mean": 5.323,
                "prior": "fitted posterior",
                "sd": 0.081
            }
        }
    },
    "case_interval_skewnormal_inference_pSI_phase0": {
        "distribution": "skewnormal",
        "interval": "manifestation interval",
        "source": "inference_pSI_phase0",
        "stats": {
            "alpha": {
                "ci_95%_hi": NaN,
                "ci_95%_lo": NaN,
                "hdi_2.5%": 0.68,
                "hdi_97.5%": 0.93,
                "mean": 0.814,
                "prior": "fitted posterior",
                "sd": 0.07
            },
            "mu": {
                "ci_95%_hi": NaN,
                "ci_95%_lo": NaN,
                "hdi_2.5%": 0.948,
                "hdi_97.5%": 1.953,
                "mean": 1.41,
                "prior": "fitted posterior",
                "sd": 0.289
            },
            "sigma": {
                "ci_95%_hi": NaN,
                "ci_95%_lo": NaN,
                "hdi_2.5%": 8.003,
                "hdi_97.5%": 8.663,
                "mean": 8.311,
                "prior": "fitted posterior",
                "sd": 0.163
            }
        }
    },
    "case_interval_skewnormal_inference_pSI_phase0_weekday0": {
        "distribution": "skewnormal",
        "interval": "manifestation interval",
        "source": "inference_pSI_phase0_weekday0",
        "stats": {
            "alpha": {
                "ci_95%_hi": NaN,
                "ci_95%_lo": NaN,
                "hdi_2.5%": 0.651,
                "hdi_97.5%": 0.982,
                "mean": 0.815,
                "prior": "fitted posterior",
                "sd": 0.09
            },
            "mu": {
                "ci_95%_hi": NaN,
                "ci_95%_lo": NaN,
                "hdi_2.5%": 0.557,
                "hdi_97.5%": 1.867,
                "mean": 1.265,
                "prior": "fitted posterior",
                "sd": 0.366
            },
            "sigma": {
                "ci_95%_hi": NaN,
                "ci_95%_lo": NaN,
                "hdi_2.5%": 8.01,
                "hdi_97.5%": 8.722,
                "mean": 8.342,
                "prior": "fitted posterior",
                "sd": 0.192
            }
        }
    },
    "case_interval_skewnormal_inference_pSI_phase0_weekday1": {
        "distribution": "skewnormal",
        "interval": "manifestation interval",
        "source": "inference_pSI_phase0_weekday1",
        "stats": {
            "alpha": {
                "ci_95%_hi": NaN,
                "ci_95%_lo": NaN,
                "hdi_2.5%": 0.788,
                "hdi_97.5%": 1.009,
                "mean": 0.903,
                "prior": "fitted posterior",
                "sd": 0.064
            },
            "mu": {
                "ci_95%_hi": NaN,
                "ci_95%_lo": NaN,
                "hdi_2.5%": 0.447,
                "hdi_97.5%": 1.404,
                "mean": 0.825,
                "prior": "fitted posterior",
                "sd": 0.275
            },
            "sigma": {
                "ci_95%_hi": NaN,
                "ci_95%_lo": NaN,
                "hdi_2.5%": 8.355,
                "hdi_97.5%": 8.884,
                "mean": 8.642,
                "prior": "fitted posterior",
                "sd": 0.158
            }
        }
    },
    "case_interval_skewnormal_inference_pSI_phase0_weekday2": {
        "distribution": "skewnormal",
        "interval": "manifestation interval",
        "source": "inference_pSI_phase0_weekday2",
        "stats": {
            "alpha": {
                "ci_95%_hi": NaN,
                "ci_95%_lo": NaN,
                "hdi_2.5%": -0.876,
                "hdi_97.5%": -0.479,
                "mean": -0.684,
                "prior": "fitted posterior",
                "sd": 0.111
            },
            "mu": {
                "ci_95%_hi": NaN,
                "ci_95%_lo": NaN,
                "hdi_2.5%": 7.754,
                "hdi_97.5%": 9.463,
                "mean": 8.769,
                "prior": "fitted posterior",
                "sd": 0.513
            },
            "sigma": {
                "ci_95%_hi": NaN,
                "ci_95%_lo": NaN,
                "hdi_2.5%": 7.328,
                "hdi_97.5%": 8.099,
                "mean": 7.765,
                "prior": "fitted posterior",
                "sd": 0.216
            }
        }
    },
    "case_interval_skewnormal_inference_pSI_phase0_weekday3": {
        "distribution": "skewnormal",
        "interval": "manifestation interval",
        "source": "inference_pSI_phase0_weekday3",
        "stats": {
            "alpha": {
                "ci_95%_hi": NaN,
                "ci_95%_lo": NaN,
                "hdi_2.5%": 0.82,
                "hdi_97.5%": 1.041,
                "mean": 0.928,
                "prior": "fitted posterior",
                "sd": 0.056
            },
            "mu": {
                "ci_95%_hi": NaN,
                "ci_95%_lo": NaN,
                "hdi_2.5%": 0.015,
                "hdi_97.5%": 0.942,
                "mean": 0.476,
                "prior": "fitted posterior",
                "sd": 0.235
            },
            "sigma": {
                "ci_95%_hi": NaN,
                "ci_95%_lo": NaN,
                "hdi_2.5%": 8.766,
                "hdi_97.5%": 9.28,
                "mean": 8.991,
                "prior": "fitted posterior",
                "sd": 0.14
            }
        }
    },
    "case_interval_skewnormal_inference_pSI_phase0_weekday4": {
        "distribution": "skewnormal",
        "interval": "manifestation interval",
        "source": "inference_pSI_phase0_weekday4",
        "stats": {
            "alpha": {
                "ci_95%_hi": NaN,
                "ci_95%_lo": NaN,
                "hdi_2.5%": -0.87,
                "hdi_97.5%": -0.514,
                "mean": -0.671,
                "prior": "fitted posterior",
                "sd": 0.094
            },
            "mu": {
                "ci_95%_hi": NaN,
                "ci_95%_lo": NaN,
                "hdi_2.5%": 8.262,
                "hdi_97.5%": 9.841,
                "mean": 8.962,
                "prior": "fitted posterior",
                "sd": 0.429
            },
            "sigma": {
                "ci_95%_hi": NaN,
                "ci_95%_lo": NaN,
                "hdi_2.5%": 7.604,
                "hdi_97.5%": 8.323,
                "mean": 7.862,
                "prior": "fitted posterior",
                "sd": 0.198
            }
        }
    },
    "case_interval_skewnormal_inference_pSI_phase0_weekday5": {
        "distribution": "skewnormal",
        "interval": "manifestation interval",
        "source": "inference_pSI_phase0_weekday5",
        "stats": {
            "alpha": {
                "ci_95%_hi": NaN,
                "ci_95%_lo": NaN,
                "hdi_2.5%": -0.841,
                "hdi_97.5%": -0.593,
                "mean": -0.733,
                "prior": "fitted posterior",
                "sd": 0.064
            },
            "mu": {
                "ci_95%_hi": NaN,
                "ci_95%_lo": NaN,
                "hdi_2.5%": 8.576,
                "hdi_97.5%": 9.697,
                "mean": 9.195,
                "prior": "fitted posterior",
                "sd": 0.283
            },
            "sigma": {
                "ci_95%_hi": NaN,
                "ci_95%_lo": NaN,
                "hdi_2.5%": 7.685,
                "hdi_97.5%": 8.242,
                "mean": 7.961,
                "prior": "fitted posterior",
                "sd": 0.144
            }
        }
    },
    "case_interval_skewnormal_inference_pSI_phase0_weekday6": {
        "distribution": "skewnormal",
        "interval": "manifestation interval",
        "source": "inference_pSI_phase0_weekday6",
        "stats": {
            "alpha": {
                "ci_95%_hi": NaN,
                "ci_95%_lo": NaN,
                "hdi_2.5%": -0.708,
                "hdi_97.5%": 0.816,
                "mean": 0.352,
                "prior": "fitted posterior",
                "sd": 0.455
            },
            "mu": {
                "ci_95%_hi": NaN,
                "ci_95%_lo": NaN,
                "hdi_2.5%": 1.527,
                "hdi_97.5%": 9.034,
                "mean": 3.645,
                "prior": "fitted posterior",
                "sd": 2.279
            },
            "sigma": {
                "ci_95%_hi": NaN,
                "ci_95%_lo": NaN,
                "hdi_2.5%": 6.8,
                "hdi_97.5%": 7.842,
                "mean": 7.4,
                "prior": "fitted posterior",
                "sd": 0.346
            }
        }
    },
    "case_interval_skewnormal_inference_pSI_phase1": {
        "distribution": "skewnormal",
        "interval": "manifestation interval",
        "source": "inference_pSI_phase1",
        "stats": {
            "alpha": {
                "ci_95%_hi": NaN,
                "ci_95%_lo": NaN,
                "hdi_2.5%": 0.829,
                "hdi_97.5%": 1.087,
                "mean": 0.955,
                "prior": "fitted posterior",
                "sd": 0.064
            },
            "mu": {
                "ci_95%_hi": NaN,
                "ci_95%_lo": NaN,
                "hdi_2.5%": 1.971,
                "hdi_97.5%": 2.58,
                "mean": 2.289,
                "prior": "fitted posterior",
                "sd": 0.168
            },
            "sigma": {
                "ci_95%_hi": NaN,
                "ci_95%_lo": NaN,
                "hdi_2.5%": 5.468,
                "hdi_97.5%": 5.847,
                "mean": 5.682,
                "prior": "fitted posterior",
                "sd": 0.096
            }
        }
    },
    "case_interval_skewnormal_inference_pSI_phase1_weekday0": {
        "distribution": "skewnormal",
        "interval": "manifestation interval",
        "source": "inference_pSI_phase1_weekday0",
        "stats": {
            "alpha": {
                "ci_95%_hi": NaN,
                "ci_95%_lo": NaN,
                "hdi_2.5%": -0.742,
                "hdi_97.5%": 0.651,
                "mean": -0.002,
                "prior": "fitted posterior",
                "sd": 0.566
            },
            "mu": {
                "ci_95%_hi": NaN,
                "ci_95%_lo": NaN,
                "hdi_2.5%": 3.054,
                "hdi_97.5%": 8.016,
                "mean": 5.498,
                "prior": "fitted posterior",
                "sd": 2.081
            },
            "sigma": {
                "ci_95%_hi": NaN,
                "ci_95%_lo": NaN,
                "hdi_2.5%": 5.034,
                "hdi_97.5%": 5.536,
                "mean": 5.302,
                "prior": "fitted posterior",
                "sd": 0.122
            }
        }
    },
    "case_interval_skewnormal_inference_pSI_phase1_weekday1": {
        "distribution": "skewnormal",
        "interval": "manifestation interval",
        "source": "inference_pSI_phase1_weekday1",
        "stats": {
            "alpha": {
                "ci_95%_hi": NaN,
                "ci_95%_lo": NaN,
                "hdi_2.5%": 0.952,
                "hdi_97.5%": 1.138,
                "mean": 1.055,
                "prior": "fitted posterior",
                "sd": 0.052
            },
            "mu": {
                "ci_95%_hi": NaN,
                "ci_95%_lo": NaN,
                "hdi_2.5%": 1.831,
                "hdi_97.5%": 2.28,
                "mean": 2.031,
                "prior": "fitted posterior",
                "sd": 0.122
            },
            "sigma": {
                "ci_95%_hi": NaN,
                "ci_95%_lo": NaN,
                "hdi_2.5%": 5.529,
                "hdi_97.5%": 5.828,
                "mean": 5.718,
                "prior": "fitted posterior",
                "sd": 0.082
            }
        }
    },
    "case_interval_skewnormal_inference_pSI_phase1_weekday2": {
        "distribution": "skewnormal",
        "interval": "manifestation interval",
        "source": "inference_pSI_phase1_weekday2",
        "stats": {
            "alpha": {
                "ci_95%_hi": NaN,
                "ci_95%_lo": NaN,
                "hdi_2.5%": 0.807,
                "hdi_97.5%": 1.029,
                "mean": 0.921,
                "prior": "fitted posterior",
                "sd": 0.06
            },
            "mu": {
                "ci_95%_hi": NaN,
                "ci_95%_lo": NaN,
                "hdi_2.5%": 1.997,
                "hdi_97.5%": 2.61,
                "mean": 2.313,
                "prior": "fitted posterior",
                "sd": 0.164
            },
            "sigma": {
                "ci_95%_hi": NaN,
                "ci_95%_lo": NaN,
                "hdi_2.5%": 5.503,
                "hdi_97.5%": 5.876,
                "mean": 5.698,
                "prior": "fitted posterior",
                "sd": 0.096
            }
        }
    },
    "case_interval_skewnormal_inference_pSI_phase1_weekday3": {
        "distribution": "skewnormal",
        "interval": "manifestation interval",
        "source": "inference_pSI_phase1_weekday3",
        "stats": {
            "alpha": {
                "ci_95%_hi": NaN,
                "ci_95%_lo": NaN,
                "hdi_2.5%": 0.878,
                "hdi_97.5%": 1.113,
                "mean": 1.004,
                "prior": "fitted posterior",
                "sd": 0.062
            },
            "mu": {
                "ci_95%_hi": NaN,
                "ci_95%_lo": NaN,
                "hdi_2.5%": 1.946,
                "hdi_97.5%": 2.585,
                "mean": 2.191,
                "prior": "fitted posterior",
                "sd": 0.154
            },
            "sigma": {
                "ci_95%_hi": NaN,
                "ci_95%_lo": NaN,
                "hdi_2.5%": 5.652,
                "hdi_97.5%": 6.019,
                "mean": 5.845,
                "prior": "fitted posterior",
                "sd": 0.093
            }
        }
    },
    "case_interval_skewnormal_inference_pSI_phase1_weekday4": {
        "distribution": "skewnormal",
        "interval": "manifestation interval",
        "source": "inference_pSI_phase1_weekday4",
        "stats": {
            "alpha": {
                "ci_95%_hi": NaN,
                "ci_95%_lo": NaN,
                "hdi_2.5%": 0.996,
                "hdi_97.5%": 1.198,
                "mean": 1.095,
                "prior": "fitted posterior",
                "sd": 0.057
            },
            "mu": {
                "ci_95%_hi": NaN,
                "ci_95%_lo": NaN,
                "hdi_2.5%": 1.788,
                "hdi_97.5%": 2.262,
                "mean": 2.045,
                "prior": "fitted posterior",
                "sd": 0.128
            },
            "sigma": {
                "ci_95%_hi": NaN,
                "ci_95%_lo": NaN,
                "hdi_2.5%": 5.565,
                "hdi_97.5%": 5.868,
                "mean": 5.704,
                "prior": "fitted posterior",
                "sd": 0.085
            }
        }
    },
    "case_interval_skewnormal_inference_pSI_phase1_weekday5": {
        "distribution": "skewnormal",
        "interval": "manifestation interval",
        "source": "inference_pSI_phase1_weekday5",
        "stats": {
            "alpha": {
                "ci_95%_hi": NaN,
                "ci_95%_lo": NaN,
                "hdi_2.5%": 1.017,
                "hdi_97.5%": 1.216,
                "mean": 1.112,
                "prior": "fitted posterior",
                "sd": 0.051
            },
            "mu": {
                "ci_95%_hi": NaN,
                "ci_95%_lo": NaN,
                "hdi_2.5%": 1.769,
                "hdi_97.5%": 2.241,
                "mean": 2.027,
                "prior": "fitted posterior",
                "sd": 0.126
            },
            "sigma": {
                "ci_95%_hi": NaN,
                "ci_95%_lo": NaN,
                "hdi_2.5%": 5.576,
                "hdi_97.5%": 5.853,
                "mean": 5.702,
                "prior": "fitted posterior",
                "sd": 0.08
            }
        }
    },
    "case_interval_skewnormal_inference_pSI_phase1_weekday6": {
        "distribution": "skewnormal",
        "interval": "manifestation interval",
        "source": "inference_pSI_phase1_weekday6",
        "stats": {
            "alpha": {
                "ci_95%_hi": NaN,
                "ci_95%_lo": NaN,
                "hdi_2.5%": 0.845,
                "hdi_97.5%": 1.069,
                "mean": 0.954,
                "prior": "fitted posterior",
                "sd": 0.063
            },
            "mu": {
                "ci_95%_hi": NaN,
                "ci_95%_lo": NaN,
                "hdi_2.5%": 2.169,
                "hdi_97.5%": 2.758,
                "mean": 2.475,
                "prior": "fitted posterior",
                "sd": 0.164
            },
            "sigma": {
                "ci_95%_hi": NaN,
                "ci_95%_lo": NaN,
                "hdi_2.5%": 5.427,
                "hdi_97.5%": 5.816,
                "mean": 5.623,
                "prior": "fitted posterior",
                "sd": 0.104
            }
        }
    },
    "case_interval_skewnormal_inference_pSI_phase2": {
        "distribution": "skewnormal",
        "interval": "manifestation interval",
        "source": "inference_pSI_phase2",
        "stats": {
            "alpha": {
                "ci_95%_hi": NaN,
                "ci_95%_lo": NaN,
                "hdi_2.5%": 1.009,
                "hdi_97.5%": 1.19,
                "mean": 1.086,
                "prior": "fitted posterior",
                "sd": 0.054
            },
            "mu": {
                "ci_95%_hi": NaN,
                "ci_95%_lo": NaN,
                "hdi_2.5%": 1.878,
                "hdi_97.5%": 2.327,
                "mean": 2.087,
                "prior": "fitted posterior",
                "sd": 0.127
            },
            "sigma": {
                "ci_95%_hi": NaN,
                "ci_95%_lo": NaN,
                "hdi_2.5%": 5.588,
                "hdi_97.5%": 5.92,
                "mean": 5.728,
                "prior": "fitted posterior",
                "sd": 0.091
            }
        }
    },
    "case_interval_skewnormal_inference_pSI_phase2_weekday0": {
        "distribution": "skewnormal",
        "interval": "manifestation interval",
        "source": "inference_pSI_phase2_weekday0",
        "stats": {
            "alpha": {
                "ci_95%_hi": NaN,
                "ci_95%_lo": NaN,
                "hdi_2.5%": 0.886,
                "hdi_97.5%": 1.123,
                "mean": 1.049,
                "prior": "fitted posterior",
                "sd": 0.056
            },
            "mu": {
                "ci_95%_hi": NaN,
                "ci_95%_lo": NaN,
                "hdi_2.5%": 1.752,
                "hdi_97.5%": 2.304,
                "mean": 2.068,
                "prior": "fitted posterior",
                "sd": 0.14
            },
            "sigma": {
                "ci_95%_hi": NaN,
                "ci_95%_lo": NaN,
                "hdi_2.5%": 5.448,
                "hdi_97.5%": 5.802,
                "mean": 5.595,
                "prior": "fitted posterior",
                "sd": 0.086
            }
        }
    },
    "case_interval_skewnormal_inference_pSI_phase2_weekday1": {
        "distribution": "skewnormal",
        "interval": "manifestation interval",
        "source": "inference_pSI_phase2_weekday1",
        "stats": {
            "alpha": {
                "ci_95%_hi": NaN,
                "ci_95%_lo": NaN,
                "hdi_2.5%": 1.136,
                "hdi_97.5%": 1.325,
                "mean": 1.24,
                "prior": "fitted posterior",
                "sd": 0.055
            },
            "mu": {
                "ci_95%_hi": NaN,
                "ci_95%_lo": NaN,
                "hdi_2.5%": 1.614,
                "hdi_97.5%": 2.012,
                "mean": 1.803,
                "prior": "fitted posterior",
                "sd": 0.116
            },
            "sigma": {
                "ci_95%_hi": NaN,
                "ci_95%_lo": NaN,
                "hdi_2.5%": 5.682,
                "hdi_97.5%": 5.964,
                "mean": 5.827,
                "prior": "fitted posterior",
                "sd": 0.082
            }
        }
    },
    "case_interval_skewnormal_inference_pSI_phase2_weekday2": {
        "distribution": "skewnormal",
        "interval": "manifestation interval",
        "source": "inference_pSI_phase2_weekday2",
        "stats": {
            "alpha": {
                "ci_95%_hi": NaN,
                "ci_95%_lo": NaN,
                "hdi_2.5%": 0.58,
                "hdi_97.5%": 0.875,
                "mean": 0.733,
                "prior": "fitted posterior",
                "sd": 0.079
            },
            "mu": {
                "ci_95%_hi": NaN,
                "ci_95%_lo": NaN,
                "hdi_2.5%": 2.447,
                "hdi_97.5%": 3.346,
                "mean": 2.912,
                "prior": "fitted posterior",
                "sd": 0.224
            },
            "sigma": {
                "ci_95%_hi": NaN,
                "ci_95%_lo": NaN,
                "hdi_2.5%": 5.023,
                "hdi_97.5%": 5.45,
                "mean": 5.227,
                "prior": "fitted posterior",
                "sd": 0.111
            }
        }
    },
    "case_interval_skewnormal_inference_pSI_phase2_weekday3": {
        "distribution": "skewnormal",
        "interval": "manifestation interval",
        "source": "inference_pSI_phase2_weekday3",
        "stats": {
            "alpha": {
                "ci_95%_hi": NaN,
                "ci_95%_lo": NaN,
                "hdi_2.5%": 0.84,
                "hdi_97.5%": 1.048,
                "mean": 0.935,
                "prior": "fitted posterior",
                "sd": 0.06
            },
            "mu": {
                "ci_95%_hi": NaN,
                "ci_95%_lo": NaN,
                "hdi_2.5%": 1.99,
                "hdi_97.5%": 2.507,
                "mean": 2.279,
                "prior": "fitted posterior",
                "sd": 0.151
            },
            "sigma": {
                "ci_95%_hi": NaN,
                "ci_95%_lo": NaN,
                "hdi_2.5%": 5.377,
                "hdi_97.5%": 5.727,
                "mean": 5.523,
                "prior": "fitted posterior",
                "sd": 0.093
            }
        }
    },
    "case_interval_skewnormal_inference_pSI_phase2_weekday4": {
        "distribution": "skewnormal",
        "interval": "manifestation interval",
        "source": "inference_pSI_phase2_weekday4",
        "stats": {
            "alpha": {
                "ci_95%_hi": NaN,
                "ci_95%_lo": NaN,
                "hdi_2.5%": 0.976,
                "hdi_97.5%": 1.175,
                "mean": 1.07,
                "prior": "fitted posterior",
                "sd": 0.051
            },
            "mu": {
                "ci_95%_hi": NaN,
                "ci_95%_lo": NaN,
                "hdi_2.5%": 2.041,
                "hdi_97.5%": 2.442,
                "mean": 2.246,
                "prior": "fitted posterior",
                "sd": 0.113
            },
            "sigma": {
                "ci_95%_hi": NaN,
                "ci_95%_lo": NaN,
                "hdi_2.5%": 5.402,
                "hdi_97.5%": 5.674,
                "mean": 5.551,
                "prior": "fitted posterior",
                "sd": 0.079
            }
        }
    },
    "case_interval_skewnormal_inference_pSI_phase2_weekday5": {
        "distribution": "skewnormal",
        "interval": "manifestation interval",
        "source": "inference_pSI_phase2_weekday5",
        "stats": {
            "alpha": {
                "ci_95%_hi": NaN,
                "ci_95%_lo": NaN,
                "hdi_2.5%": 0.989,
                "hdi_97.5%": 1.219,
                "mean": 1.113,
                "prior": "fitted posterior",
                "sd": 0.063
            },
            "mu": {
                "ci_95%_hi": NaN,
                "ci_95%_lo": NaN,
                "hdi_2.5%": 1.838,
                "hdi_97.5%": 2.375,
                "mean": 2.104,
                "prior": "fitted posterior",
                "sd": 0.149
            },
            "sigma": {
                "ci_95%_hi": NaN,
                "ci_95%_lo": NaN,
                "hdi_2.5%": 5.428,
                "hdi_97.5%": 5.798,
                "mean": 5.596,
                "prior": "fitted posterior",
                "sd": 0.099
            }
        }
    },
    "case_interval_skewnormal_inference_pSI_phase2_weekday6": {
        "distribution": "skewnormal",
        "interval": "manifestation interval",
        "source": "inference_pSI_phase2_weekday6",
        "stats": {
            "alpha": {
                "ci_95%_hi": NaN,
                "ci_95%_lo": NaN,
                "hdi_2.5%": 0.911,
                "hdi_97.5%": 1.144,
                "mean": 1.048,
                "prior": "fitted posterior",
                "sd": 0.064
            },
            "mu": {
                "ci_95%_hi": NaN,
                "ci_95%_lo": NaN,
                "hdi_2.5%": 2.041,
                "hdi_97.5%": 2.629,
                "mean": 2.252,
                "prior": "fitted posterior",
                "sd": 0.161
            },
            "sigma": {
                "ci_95%_hi": NaN,
                "ci_95%_lo": NaN,
                "hdi_2.5%": 5.532,
                "hdi_97.5%": 5.906,
                "mean": 5.738,
                "prior": "fitted posterior",
                "sd": 0.1
            }
        }
    },
    "case_interval_skewnormal_inference_pSI_phase3": {
        "distribution": "skewnormal",
        "interval": "manifestation interval",
        "source": "inference_pSI_phase3",
        "stats": {
            "alpha": {
                "ci_95%_hi": NaN,
                "ci_95%_lo": NaN,
                "hdi_2.5%": 1.217,
                "hdi_97.5%": 1.458,
                "mean": 1.326,
                "prior": "fitted posterior",
                "sd": 0.065
            },
            "mu": {
                "ci_95%_hi": NaN,
                "ci_95%_lo": NaN,
                "hdi_2.5%": 2.024,
                "hdi_97.5%": 2.426,
                "mean": 2.211,
                "prior": "fitted posterior",
                "sd": 0.107
            },
            "sigma": {
                "ci_95%_hi": NaN,
                "ci_95%_lo": NaN,
                "hdi_2.5%": 5.043,
                "hdi_97.5%": 5.297,
                "mean": 5.173,
                "prior": "fitted posterior",
                "sd": 0.075
            }
        }
    },
    "case_interval_skewnormal_inference_pSI_phase3_weekday0": {
        "distribution": "skewnormal",
        "interval": "manifestation interval",
        "source": "inference_pSI_phase3_weekday0",
        "stats": {
            "alpha": {
                "ci_95%_hi": NaN,
                "ci_95%_lo": NaN,
                "hdi_2.5%": 1.173,
                "hdi_97.5%": 1.371,
                "mean": 1.268,
                "prior": "fitted posterior",
                "sd": 0.056
            },
            "mu": {
                "ci_95%_hi": NaN,
                "ci_95%_lo": NaN,
                "hdi_2.5%": 2.074,
                "hdi_97.5%": 2.449,
                "mean": 2.303,
                "prior": "fitted posterior",
                "sd": 0.092
            },
            "sigma": {
                "ci_95%_hi": NaN,
                "ci_95%_lo": NaN,
                "hdi_2.5%": 4.838,
                "hdi_97.5%": 5.093,
                "mean": 4.969,
                "prior": "fitted posterior",
                "sd": 0.069
            }
        }
    },
    "case_interval_skewnormal_inference_pSI_phase3_weekday1": {
        "distribution": "skewnormal",
        "interval": "manifestation interval",
        "source": "inference_pSI_phase3_weekday1",
        "stats": {
            "alpha": {
                "ci_95%_hi": NaN,
                "ci_95%_lo": NaN,
                "hdi_2.5%": 1.227,
                "hdi_97.5%": 1.454,
                "mean": 1.333,
                "prior": "fitted posterior",
                "sd": 0.06
            },
            "mu": {
                "ci_95%_hi": NaN,
                "ci_95%_lo": NaN,
                "hdi_2.5%": 1.898,
                "hdi_97.5%": 2.296,
                "mean": 2.101,
                "prior": "fitted posterior",
                "sd": 0.1
            },
            "sigma": {
                "ci_95%_hi": NaN,
                "ci_95%_lo": NaN,
                "hdi_2.5%": 5.006,
                "hdi_97.5%": 5.253,
                "mean": 5.118,
                "prior": "fitted posterior",
                "sd": 0.066
            }
        }
    },
    "case_interval_skewnormal_inference_pSI_phase3_weekday2": {
        "distribution": "skewnormal",
        "interval": "manifestation interval",
        "source": "inference_pSI_phase3_weekday2",
        "stats": {
            "alpha": {
                "ci_95%_hi": NaN,
                "ci_95%_lo": NaN,
                "hdi_2.5%": 1.247,
                "hdi_97.5%": 1.46,
                "mean": 1.359,
                "prior": "fitted posterior",
                "sd": 0.06
            },
            "mu": {
                "ci_95%_hi": NaN,
                "ci_95%_lo": NaN,
                "hdi_2.5%": 2.043,
                "hdi_97.5%": 2.373,
                "mean": 2.193,
                "prior": "fitted posterior",
                "sd": 0.093
            },
            "sigma": {
                "ci_95%_hi": NaN,
                "ci_95%_lo": NaN,
                "hdi_2.5%": 4.953,
                "hdi_97.5%": 5.223,
                "mean": 5.067,
                "prior": "fitted posterior",
                "sd": 0.067
            }
        }
    },
    "case_interval_skewnormal_inference_pSI_phase3_weekday3": {
        "distribution": "skewnormal",
        "interval": "manifestation interval",
        "source": "inference_pSI_phase3_weekday3",
        "stats": {
            "alpha": {
                "ci_95%_hi": NaN,
                "ci_95%_lo": NaN,
                "hdi_2.5%": 1.176,
                "hdi_97.5%": 1.389,
                "mean": 1.295,
                "prior": "fitted posterior",
                "sd": 0.059
            },
            "mu": {
                "ci_95%_hi": NaN,
                "ci_95%_lo": NaN,
                "hdi_2.5%": 1.932,
                "hdi_97.5%": 2.3,
                "mean": 2.112,
                "prior": "fitted posterior",
                "sd": 0.11
            },
            "sigma": {
                "ci_95%_hi": NaN,
                "ci_95%_lo": NaN,
                "hdi_2.5%": 4.981,
                "hdi_97.5%": 5.255,
                "mean": 5.121,
                "prior": "fitted posterior",
                "sd": 0.077
            }
        }
    },
    "case_interval_skewnormal_inference_pSI_phase3_weekday4": {
        "distribution": "skewnormal",
        "interval": "manifestation interval",
        "source": "inference_pSI_phase3_weekday4",
        "stats": {
            "alpha": {
                "ci_95%_hi": NaN,
                "ci_95%_lo": NaN,
                "hdi_2.5%": 1.255,
                "hdi_97.5%": 1.497,
                "mean": 1.374,
                "prior": "fitted posterior",
                "sd": 0.058
            },
            "mu": {
                "ci_95%_hi": NaN,
                "ci_95%_lo": NaN,
                "hdi_2.5%": 1.84,
                "hdi_97.5%": 2.219,
                "mean": 2.047,
                "prior": "fitted posterior",
                "sd": 0.094
            },
            "sigma": {
                "ci_95%_hi": NaN,
                "ci_95%_lo": NaN,
                "hdi_2.5%": 5.002,
                "hdi_97.5%": 5.238,
                "mean": 5.113,
                "prior": "fitted posterior",
                "sd": 0.065
            }
        }
    },
    "case_interval_skewnormal_inference_pSI_phase3_weekday5": {
        "distribution": "skewnormal",
        "interval": "manifestation interval",
        "source": "inference_pSI_phase3_weekday5",
        "stats": {
            "alpha": {
                "ci_95%_hi": NaN,
                "ci_95%_lo": NaN,
                "hdi_2.5%": 1.276,
                "hdi_97.5%": 1.463,
                "mean": 1.364,
                "prior": "fitted posterior",
                "sd": 0.051
            },
            "mu": {
                "ci_95%_hi": NaN,
                "ci_95%_lo": NaN,
                "hdi_2.5%": 1.939,
                "hdi_97.5%": 2.243,
                "mean": 2.119,
                "prior": "fitted posterior",
                "sd": 0.084
            },
            "sigma": {
                "ci_95%_hi": NaN,
                "ci_95%_lo": NaN,
                "hdi_2.5%": 5.051,
                "hdi_97.5%": 5.313,
                "mean": 5.205,
                "prior": "fitted posterior",
                "sd": 0.068
            }
        }
    },
    "case_interval_skewnormal_inference_pSI_phase3_weekday6": {
        "distribution": "skewnormal",
        "interval": "manifestation interval",
        "source": "inference_pSI_phase3_weekday6",
        "stats": {
            "alpha": {
                "ci_95%_hi": NaN,
                "ci_95%_lo": NaN,
                "hdi_2.5%": 1.342,
                "hdi_97.5%": 1.525,
                "mean": 1.426,
                "prior": "fitted posterior",
                "sd": 0.06
            },
            "mu": {
                "ci_95%_hi": NaN,
                "ci_95%_lo": NaN,
                "hdi_2.5%": 1.612,
                "hdi_97.5%": 1.956,
                "mean": 1.79,
                "prior": "fitted posterior",
                "sd": 0.101
            },
            "sigma": {
                "ci_95%_hi": NaN,
                "ci_95%_lo": NaN,
                "hdi_2.5%": 5.412,
                "hdi_97.5%": 5.664,
                "mean": 5.54,
                "prior": "fitted posterior",
                "sd": 0.076
            }
        }
    },
    "case_interval_skewnormal_inference_pSI_weekday0": {
        "distribution": "skewnormal",
        "interval": "manifestation interval",
        "source": "inference_pSI_weekday0",
        "stats": {
            "alpha": {
                "ci_95%_hi": NaN,
                "ci_95%_lo": NaN,
                "hdi_2.5%": 1.325,
                "hdi_97.5%": 1.525,
                "mean": 1.445,
                "prior": "fitted posterior",
                "sd": 0.054
            },
            "mu": {
                "ci_95%_hi": NaN,
                "ci_95%_lo": NaN,
                "hdi_2.5%": 1.819,
                "hdi_97.5%": 2.101,
                "mean": 1.968,
                "prior": "fitted posterior",
                "sd": 0.073
            },
            "sigma": {
                "ci_95%_hi": NaN,
                "ci_95%_lo": NaN,
                "hdi_2.5%": 5.149,
                "hdi_97.5%": 5.36,
                "mean": 5.267,
                "prior": "fitted posterior",
                "sd": 0.065
            }
        }
    },
    "case_interval_skewnormal_inference_pSI_weekday1": {
        "distribution": "skewnormal",
        "interval": "manifestation interval",
        "source": "inference_pSI_weekday1",
        "stats": {
            "alpha": {
                "ci_95%_hi": NaN,
                "ci_95%_lo": NaN,
                "hdi_2.5%": 1.116,
                "hdi_97.5%": 1.357,
                "mean": 1.229,
                "prior": "fitted posterior",
                "sd": 0.068
            },
            "mu": {
                "ci_95%_hi": NaN,
                "ci_95%_lo": NaN,
                "hdi_2.5%": 2.032,
                "hdi_97.5%": 2.432,
                "mean": 2.228,
                "prior": "fitted posterior",
                "sd": 0.115
            },
            "sigma": {
                "ci_95%_hi": NaN,
                "ci_95%_lo": NaN,
                "hdi_2.5%": 4.995,
                "hdi_97.5%": 5.28,
                "mean": 5.121,
                "prior": "fitted posterior",
                "sd": 0.083
            }
        }
    },
    "case_interval_skewnormal_inference_pSI_weekday2": {
        "distribution": "skewnormal",
        "interval": "manifestation interval",
        "source": "inference_pSI_weekday2",
        "stats": {
            "alpha": {
                "ci_95%_hi": NaN,
                "ci_95%_lo": NaN,
                "hdi_2.5%": 1.015,
                "hdi_97.5%": 1.274,
                "mean": 1.178,
                "prior": "fitted posterior",
                "sd": 0.062
            },
            "mu": {
                "ci_95%_hi": NaN,
                "ci_95%_lo": NaN,
                "hdi_2.5%": 2.147,
                "hdi_97.5%": 2.649,
                "mean": 2.369,
                "prior": "fitted posterior",
                "sd": 0.126
            },
            "sigma": {
                "ci_95%_hi": NaN,
                "ci_95%_lo": NaN,
                "hdi_2.5%": 4.791,
                "hdi_97.5%": 5.114,
                "mean": 4.989,
                "prior": "fitted posterior",
                "sd": 0.078
            }
        }
    },
    "case_interval_skewnormal_inference_pSI_weekday3": {
        "distribution": "skewnormal",
        "interval": "manifestation interval",
        "source": "inference_pSI_weekday3",
        "stats": {
            "alpha": {
                "ci_95%_hi": NaN,
                "ci_95%_lo": NaN,
                "hdi_2.5%": 1.255,
                "hdi_97.5%": 1.537,
                "mean": 1.377,
                "prior": "fitted posterior",
                "sd": 0.066
            },
            "mu": {
                "ci_95%_hi": NaN,
                "ci_95%_lo": NaN,
                "hdi_2.5%": 1.852,
                "hdi_97.5%": 2.274,
                "mean": 2.068,
                "prior": "fitted posterior",
                "sd": 0.107
            },
            "sigma": {
                "ci_95%_hi": NaN,
                "ci_95%_lo": NaN,
                "hdi_2.5%": 5.113,
                "hdi_97.5%": 5.441,
                "mean": 5.245,
                "prior": "fitted posterior",
                "sd": 0.083
            }
        }
    },
    "case_interval_skewnormal_inference_pSI_weekday4": {
        "distribution": "skewnormal",
        "interval": "manifestation interval",
        "source": "inference_pSI_weekday4",
        "stats": {
            "alpha": {
                "ci_95%_hi": NaN,
                "ci_95%_lo": NaN,
                "hdi_2.5%": 1.441,
                "hdi_97.5%": 1.637,
                "mean": 1.546,
                "prior": "fitted posterior",
                "sd": 0.05
            },
            "mu": {
                "ci_95%_hi": NaN,
                "ci_95%_lo": NaN,
                "hdi_2.5%": 1.739,
                "hdi_97.5%": 2.075,
                "mean": 1.864,
                "prior": "fitted posterior",
                "sd": 0.085
            },
            "sigma": {
                "ci_95%_hi": NaN,
                "ci_95%_lo": NaN,
                "hdi_2.5%": 5.424,
                "hdi_97.5%": 5.649,
                "mean": 5.548,
                "prior": "fitted posterior",
                "sd": 0.062
            }
        }
    },
    "case_interval_skewnormal_inference_pSI_weekday5": {
        "distribution": "skewnormal",
        "interval": "manifestation interval",
        "source": "inference_pSI_weekday5",
        "stats": {
            "alpha": {
                "ci_95%_hi": NaN,
                "ci_95%_lo": NaN,
                "hdi_2.5%": 1.003,
                "hdi_97.5%": 1.253,
                "mean": 1.135,
                "prior": "fitted posterior",
                "sd": 0.071
            },
            "mu": {
                "ci_95%_hi": NaN,
                "ci_95%_lo": NaN,
                "hdi_2.5%": 2.199,
                "hdi_97.5%": 2.723,
                "mean": 2.407,
                "prior": "fitted posterior",
                "sd": 0.135
            },
            "sigma": {
                "ci_95%_hi": NaN,
                "ci_95%_lo": NaN,
                "hdi_2.5%": 4.825,
                "hdi_97.5%": 5.175,
                "mean": 4.967,
                "prior": "fitted posterior",
                "sd": 0.089
            }
        }
    },
    "case_interval_skewnormal_inference_pSI_weekday6": {
        "distribution": "skewnormal",
        "interval": "manifestation interval",
        "source": "inference_pSI_weekday6",
        "stats": {
            "alpha": {
                "ci_95%_hi": NaN,
                "ci_95%_lo": NaN,
                "hdi_2.5%": 1.132,
                "hdi_97.5%": 1.335,
                "mean": 1.231,
                "prior": "fitted posterior",
                "sd": 0.054
            },
            "mu": {
                "ci_95%_hi": NaN,
                "ci_95%_lo": NaN,
                "hdi_2.5%": 1.861,
                "hdi_97.5%": 2.254,
                "mean": 2.011,
                "prior": "fitted posterior",
                "sd": 0.098
            },
            "sigma": {
                "ci_95%_hi": NaN,
                "ci_95%_lo": NaN,
                "hdi_2.5%": 5.44,
                "hdi_97.5%": 5.727,
                "mean": 5.614,
                "prior": "fitted posterior",
                "sd": 0.075
            }
        }
    },
    "forward_reporting_offset_skewnormal_inference_nSI": {
        "distribution": "skewnormal",
        "interval": "forward annotation offset",
        "source": "inference_nSI",
        "stats": {
            "alpha": {
                "ci_95%_hi": NaN,
                "ci_95%_lo": NaN,
                "hdi_2.5%": 3.44,
                "hdi_97.5%": 3.915,
                "mean": 3.652,
                "prior": "fitted posterior",
                "sd": 0.123
            },
            "mu": {
                "ci_95%_hi": NaN,
                "ci_95%_lo": NaN,
                "hdi_2.5%": 3.81,
                "hdi_97.5%": 3.982,
                "mean": 3.911,
                "prior": "fitted posterior",
                "sd": 0.046
            },
            "sigma": {
                "ci_95%_hi": NaN,
                "ci_95%_lo": NaN,
                "hdi_2.5%": 4.851,
                "hdi_97.5%": 5.019,
                "mean": 4.937,
                "prior": "fitted posterior",
                "sd": 0.049
            }
        }
    },
    "forward_reporting_offset_skewnormal_inference_nSI_phase0": {
        "distribution": "skewnormal",
        "interval": "forward annotation offset",
        "source": "inference_nSI_phase0",
        "stats": {
            "alpha": {
                "ci_95%_hi": NaN,
                "ci_95%_lo": NaN,
                "hdi_2.5%": 5.885,
                "hdi_97.5%": 6.616,
                "mean": 6.253,
                "prior": "fitted posterior",
                "sd": 0.214
            },
            "mu": {
                "ci_95%_hi": NaN,
                "ci_95%_lo": NaN,
                "hdi_2.5%": 3.969,
                "hdi_97.5%": 4.133,
                "mean": 4.052,
                "prior": "fitted posterior",
                "sd": 0.044
            },
            "sigma": {
                "ci_95%_hi": NaN,
                "ci_95%_lo": NaN,
                "hdi_2.5%": 8.159,
                "hdi_97.5%": 8.403,
                "mean": 8.301,
                "prior": "fitted posterior",
                "sd": 0.062
            }
        }
    },
    "forward_reporting_offset_skewnormal_inference_nSI_phase0_weekday0": {
        "distribution": "skewnormal",
        "interval": "forward annotation offset",
        "source": "inference_nSI_phase0_weekday0",
        "stats": {
            "alpha": {
                "ci_95%_hi": NaN,
                "ci_95%_lo": NaN,
                "hdi_2.5%": 5.946,
                "hdi_97.5%": 6.818,
                "mean": 6.321,
                "prior": "fitted posterior",
                "sd": 0.205
            },
            "mu": {
                "ci_95%_hi": NaN,
                "ci_95%_lo": NaN,
                "hdi_2.5%": 4.114,
                "hdi_97.5%": 4.293,
                "mean": 4.197,
                "prior": "fitted posterior",
                "sd": 0.045
            },
            "sigma": {
                "ci_95%_hi": NaN,
                "ci_95%_lo": NaN,
                "hdi_2.5%": 8.176,
                "hdi_97.5%": 8.337,
                "mean": 8.269,
                "prior": "fitted posterior",
                "sd": 0.047
            }
        }
    },
    "forward_reporting_offset_skewnormal_inference_nSI_phase0_weekday1": {
        "distribution": "skewnormal",
        "interval": "forward annotation offset",
        "source": "inference_nSI_phase0_weekday1",
        "stats": {
            "alpha": {
                "ci_95%_hi": NaN,
                "ci_95%_lo": NaN,
                "hdi_2.5%": 5.609,
                "hdi_97.5%": 6.289,
                "mean": 6.071,
                "prior": "fitted posterior",
                "sd": 0.186
            },
            "mu": {
                "ci_95%_hi": NaN,
                "ci_95%_lo": NaN,
                "hdi_2.5%": 4.1,
                "hdi_97.5%": 4.24,
                "mean": 4.143,
                "prior": "fitted posterior",
                "sd": 0.039
            },
            "sigma": {
                "ci_95%_hi": NaN,
                "ci_95%_lo": NaN,
                "hdi_2.5%": 8.276,
                "hdi_97.5%": 8.471,
                "mean": 8.388,
                "prior": "fitted posterior",
                "sd": 0.061
            }
        }
    },
    "forward_reporting_offset_skewnormal_inference_nSI_phase0_weekday2": {
        "distribution": "skewnormal",
        "interval": "forward annotation offset",
        "source": "inference_nSI_phase0_weekday2",
        "stats": {
            "alpha": {
                "ci_95%_hi": NaN,
                "ci_95%_lo": NaN,
                "hdi_2.5%": 5.276,
                "hdi_97.5%": 6.278,
                "mean": 5.814,
                "prior": "fitted posterior",
                "sd": 0.256
            },
            "mu": {
                "ci_95%_hi": NaN,
                "ci_95%_lo": NaN,
                "hdi_2.5%": 3.962,
                "hdi_97.5%": 4.169,
                "mean": 4.067,
                "prior": "fitted posterior",
                "sd": 0.053
            },
            "sigma": {
                "ci_95%_hi": NaN,
                "ci_95%_lo": NaN,
                "hdi_2.5%": 7.786,
                "hdi_97.5%": 8.073,
                "mean": 7.933,
                "prior": "fitted posterior",
                "sd": 0.074
            }
        }
    },
    "forward_reporting_offset_skewnormal_inference_nSI_phase0_weekday3": {
        "distribution": "skewnormal",
        "interval": "forward annotation offset",
        "source": "inference_nSI_phase0_weekday3",
        "stats": {
            "alpha": {
                "ci_95%_hi": NaN,
                "ci_95%_lo": NaN,
                "hdi_2.5%": 5.904,
                "hdi_97.5%": 6.762,
                "mean": 6.404,
                "prior": "fitted posterior",
                "sd": 0.24
            },
            "mu": {
                "ci_95%_hi": NaN,
                "ci_95%_lo": NaN,
                "hdi_2.5%": 3.761,
                "hdi_97.5%": 3.952,
                "mean": 3.871,
                "prior": "fitted posterior",
                "sd": 0.052
            },
            "sigma": {
                "ci_95%_hi": NaN,
                "ci_95%_lo": NaN,
                "hdi_2.5%": 8.449,
                "hdi_97.5%": 8.657,
                "mean": 8.563,
                "prior": "fitted posterior",
                "sd": 0.064
            }
        }
    },
    "forward_reporting_offset_skewnormal_inference_nSI_phase0_weekday4": {
        "distribution": "skewnormal",
        "interval": "forward annotation offset",
        "source": "inference_nSI_phase0_weekday4",
        "stats": {
            "alpha": {
                "ci_95%_hi": NaN,
                "ci_95%_lo": NaN,
                "hdi_2.5%": 6.407,
                "hdi_97.5%": 7.399,
                "mean": 6.815,
                "prior": "fitted posterior",
                "sd": 0.249
            },
            "mu": {
                "ci_95%_hi": NaN,
                "ci_95%_lo": NaN,
                "hdi_2.5%": 3.74,
                "hdi_97.5%": 3.901,
                "mean": 3.818,
                "prior": "fitted posterior",
                "sd": 0.043
            },
            "sigma": {
                "ci_95%_hi": NaN,
                "ci_95%_lo": NaN,
                "hdi_2.5%": 8.179,
                "hdi_97.5%": 8.428,
                "mean": 8.302,
                "prior": "fitted posterior",
                "sd": 0.066
            }
        }
    },
    "forward_reporting_offset_skewnormal_inference_nSI_phase0_weekday5": {
        "distribution": "skewnormal",
        "interval": "forward annotation offset",
        "source": "inference_nSI_phase0_weekday5",
        "stats": {
            "alpha": {
                "ci_95%_hi": NaN,
                "ci_95%_lo": NaN,
                "hdi_2.5%": 5.683,
                "hdi_97.5%": 6.645,
                "mean": 6.089,
                "prior": "fitted posterior",
                "sd": 0.272
            },
            "mu": {
                "ci_95%_hi": NaN,
                "ci_95%_lo": NaN,
                "hdi_2.5%": 3.929,
                "hdi_97.5%": 4.157,
                "mean": 4.061,
                "prior": "fitted posterior",
                "sd": 0.057
            },
            "sigma": {
                "ci_95%_hi": NaN,
                "ci_95%_lo": NaN,
                "hdi_2.5%": 7.941,
                "hdi_97.5%": 8.252,
                "mean": 8.116,
                "prior": "fitted posterior",
                "sd": 0.078
            }
        }
    },
    "forward_reporting_offset_skewnormal_inference_nSI_phase0_weekday6": {
        "distribution": "skewnormal",
        "interval": "forward annotation offset",
        "source": "inference_nSI_phase0_weekday6",
        "stats": {
            "alpha": {
                "ci_95%_hi": NaN,
                "ci_95%_lo": NaN,
                "hdi_2.5%": 5.182,
                "hdi_97.5%": 5.899,
                "mean": 5.543,
                "prior": "fitted posterior",
                "sd": 0.192
            },
            "mu": {
                "ci_95%_hi": NaN,
                "ci_95%_lo": NaN,
                "hdi_2.5%": 4.388,
                "hdi_97.5%": 4.564,
                "mean": 4.472,
                "prior": "fitted posterior",
                "sd": 0.047
            },
            "sigma": {
                "ci_95%_hi": NaN,
                "ci_95%_lo": NaN,
                "hdi_2.5%": 7.901,
                "hdi_97.5%": 8.114,
                "mean": 8.019,
                "prior": "fitted posterior",
                "sd": 0.058
            }
        }
    },
    "forward_reporting_offset_skewnormal_inference_nSI_phase1": {
        "distribution": "skewnormal",
        "interval": "forward annotation offset",
        "source": "inference_nSI_phase1",
        "stats": {
            "alpha": {
                "ci_95%_hi": NaN,
                "ci_95%_lo": NaN,
                "hdi_2.5%": 3.845,
                "hdi_97.5%": 4.32,
                "mean": 4.067,
                "prior": "fitted posterior",
                "sd": 0.14
            },
            "mu": {
                "ci_95%_hi": NaN,
                "ci_95%_lo": NaN,
                "hdi_2.5%": 3.687,
                "hdi_97.5%": 3.872,
                "mean": 3.787,
                "prior": "fitted posterior",
                "sd": 0.047
            },
            "sigma": {
                "ci_95%_hi": NaN,
                "ci_95%_lo": NaN,
                "hdi_2.5%": 5.565,
                "hdi_97.5%": 5.742,
                "mean": 5.644,
                "prior": "fitted posterior",
                "sd": 0.053
            }
        }
    },
    "forward_reporting_offset_skewnormal_inference_nSI_phase1_weekday0": {
        "distribution": "skewnormal",
        "interval": "forward annotation offset",
        "source": "inference_nSI_phase1_weekday0",
        "stats": {
            "alpha": {
                "ci_95%_hi": NaN,
                "ci_95%_lo": NaN,
                "hdi_2.5%": 3.944,
                "hdi_97.5%": 4.345,
                "mean": 4.127,
                "prior": "fitted posterior",
                "sd": 0.111
            },
            "mu": {
                "ci_95%_hi": NaN,
                "ci_95%_lo": NaN,
                "hdi_2.5%": 3.634,
                "hdi_97.5%": 3.765,
                "mean": 3.716,
                "prior": "fitted posterior",
                "sd": 0.036
            },
            "sigma": {
                "ci_95%_hi": NaN,
                "ci_95%_lo": NaN,
                "hdi_2.5%": 5.647,
                "hdi_97.5%": 5.747,
                "mean": 5.701,
                "prior": "fitted posterior",
                "sd": 0.036
            }
        }
    },
    "forward_reporting_offset_skewnormal_inference_nSI_phase1_weekday1": {
        "distribution": "skewnormal",
        "interval": "forward annotation offset",
        "source": "inference_nSI_phase1_weekday1",
        "stats": {
            "alpha": {
                "ci_95%_hi": NaN,
                "ci_95%_lo": NaN,
                "hdi_2.5%": 3.821,
                "hdi_97.5%": 4.361,
                "mean": 4.099,
                "prior": "fitted posterior",
                "sd": 0.154
            },
            "mu": {
                "ci_95%_hi": NaN,
                "ci_95%_lo": NaN,
                "hdi_2.5%": 3.631,
                "hdi_97.5%": 3.853,
                "mean": 3.769,
                "prior": "fitted posterior",
                "sd": 0.055
            },
            "sigma": {
                "ci_95%_hi": NaN,
                "ci_95%_lo": NaN,
                "hdi_2.5%": 5.498,
                "hdi_97.5%": 5.711,
                "mean": 5.62,
                "prior": "fitted posterior",
                "sd": 0.054
            }
        }
    },
    "forward_reporting_offset_skewnormal_inference_nSI_phase1_weekday2": {
        "distribution": "skewnormal",
        "interval": "forward annotation offset",
        "source": "inference_nSI_phase1_weekday2",
        "stats": {
            "alpha": {
                "ci_95%_hi": NaN,
                "ci_95%_lo": NaN,
                "hdi_2.5%": 4.182,
                "hdi_97.5%": 4.817,
                "mean": 4.467,
                "prior": "fitted posterior",
                "sd": 0.172
            },
            "mu": {
                "ci_95%_hi": NaN,
                "ci_95%_lo": NaN,
                "hdi_2.5%": 3.625,
                "hdi_97.5%": 3.778,
                "mean": 3.711,
                "prior": "fitted posterior",
                "sd": 0.039
            },
            "sigma": {
                "ci_95%_hi": NaN,
                "ci_95%_lo": NaN,
                "hdi_2.5%": 5.506,
                "hdi_97.5%": 5.701,
                "mean": 5.605,
                "prior": "fitted posterior",
                "sd": 0.051
            }
        }
    },
    "forward_reporting_offset_skewnormal_inference_nSI_phase1_weekday3": {
        "distribution": "skewnormal",
        "interval": "forward annotation offset",
        "source": "inference_nSI_phase1_weekday3",
        "stats": {
            "alpha": {
                "ci_95%_hi": NaN,
                "ci_95%_lo": NaN,
                "hdi_2.5%": 4.262,
                "hdi_97.5%": 4.747,
                "mean": 4.553,
                "prior": "fitted posterior",
                "sd": 0.136
            },
            "mu": {
                "ci_95%_hi": NaN,
                "ci_95%_lo": NaN,
                "hdi_2.5%": 3.626,
                "hdi_97.5%": 3.781,
                "mean": 3.697,
                "prior": "fitted posterior",
                "sd": 0.037
            },
            "sigma": {
                "ci_95%_hi": NaN,
                "ci_95%_lo": NaN,
                "hdi_2.5%": 5.801,
                "hdi_97.5%": 5.95,
                "mean": 5.882,
                "prior": "fitted posterior",
                "sd": 0.039
            }
        }
    },
    "forward_reporting_offset_skewnormal_inference_nSI_phase1_weekday4": {
        "distribution": "skewnormal",
        "interval": "forward annotation offset",
        "source": "inference_nSI_phase1_weekday4",
        "stats": {
            "alpha": {
                "ci_95%_hi": NaN,
                "ci_95%_lo": NaN,
                "hdi_2.5%": 3.745,
                "hdi_97.5%": 4.247,
                "mean": 3.99,
                "prior": "fitted posterior",
                "sd": 0.129
            },
            "mu": {
                "ci_95%_hi": NaN,
                "ci_95%_lo": NaN,
                "hdi_2.5%": 3.772,
                "hdi_97.5%": 3.938,
                "mean": 3.862,
                "prior": "fitted posterior",
                "sd": 0.044
            },
            "sigma": {
                "ci_95%_hi": NaN,
                "ci_95%_lo": NaN,
                "hdi_2.5%": 5.407,
                "hdi_97.5%": 5.584,
                "mean": 5.512,
                "prior": "fitted posterior",
                "sd": 0.047
            }
        }
    },
    "forward_reporting_offset_skewnormal_inference_nSI_phase1_weekday5": {
        "distribution": "skewnormal",
        "interval": "forward annotation offset",
        "source": "inference_nSI_phase1_weekday5",
        "stats": {
            "alpha": {
                "ci_95%_hi": NaN,
                "ci_95%_lo": NaN,
                "hdi_2.5%": 3.965,
                "hdi_97.5%": 4.298,
                "mean": 4.105,
                "prior": "fitted posterior",
                "sd": 0.091
            },
            "mu": {
                "ci_95%_hi": NaN,
                "ci_95%_lo": NaN,
                "hdi_2.5%": 3.794,
                "hdi_97.5%": 3.915,
                "mean": 3.859,
                "prior": "fitted posterior",
                "sd": 0.032
            },
            "sigma": {
                "ci_95%_hi": NaN,
                "ci_95%_lo": NaN,
                "hdi_2.5%": 5.519,
                "hdi_97.5%": 5.668,
                "mean": 5.586,
                "prior": "fitted posterior",
                "sd": 0.039
            }
        }
    },
    "forward_reporting_offset_skewnormal_inference_nSI_phase1_weekday6": {
        "distribution": "skewnormal",
        "interval": "forward annotation offset",
        "source": "inference_nSI_phase1_weekday6",
        "stats": {
            "alpha": {
                "ci_95%_hi": NaN,
                "ci_95%_lo": NaN,
                "hdi_2.5%": 4.021,
                "hdi_97.5%": 4.484,
                "mean": 4.254,
                "prior": "fitted posterior",
                "sd": 0.16
            },
            "mu": {
                "ci_95%_hi": NaN,
                "ci_95%_lo": NaN,
                "hdi_2.5%": 3.889,
                "hdi_97.5%": 4.027,
                "mean": 3.967,
                "prior": "fitted posterior",
                "sd": 0.045
            },
            "sigma": {
                "ci_95%_hi": NaN,
                "ci_95%_lo": NaN,
                "hdi_2.5%": 5.517,
                "hdi_97.5%": 5.735,
                "mean": 5.634,
                "prior": "fitted posterior",
                "sd": 0.065
            }
        }
    },
    "forward_reporting_offset_skewnormal_inference_nSI_phase2": {
        "distribution": "skewnormal",
        "interval": "forward annotation offset",
        "source": "inference_nSI_phase2",
        "stats": {
            "alpha": {
                "ci_95%_hi": NaN,
                "ci_95%_lo": NaN,
                "hdi_2.5%": 3.674,
                "hdi_97.5%": 4.194,
                "mean": 3.972,
                "prior": "fitted posterior",
                "sd": 0.142
            },
            "mu": {
                "ci_95%_hi": NaN,
                "ci_95%_lo": NaN,
                "hdi_2.5%": 3.732,
                "hdi_97.5%": 3.899,
                "mean": 3.81,
                "prior": "fitted posterior",
                "sd": 0.047
            },
            "sigma": {
                "ci_95%_hi": NaN,
                "ci_95%_lo": NaN,
                "hdi_2.5%": 5.345,
                "hdi_97.5%": 5.549,
                "mean": 5.448,
                "prior": "fitted posterior",
                "sd": 0.055
            }
        }
    },
    "forward_reporting_offset_skewnormal_inference_nSI_phase2_weekday0": {
        "distribution": "skewnormal",
        "interval": "forward annotation offset",
        "source": "inference_nSI_phase2_weekday0",
        "stats": {
            "alpha": {
                "ci_95%_hi": NaN,
                "ci_95%_lo": NaN,
                "hdi_2.5%": 3.892,
                "hdi_97.5%": 4.502,
                "mean": 4.188,
                "prior": "fitted posterior",
                "sd": 0.177
            },
            "mu": {
                "ci_95%_hi": NaN,
                "ci_95%_lo": NaN,
                "hdi_2.5%": 3.575,
                "hdi_97.5%": 3.739,
                "mean": 3.659,
                "prior": "fitted posterior",
                "sd": 0.048
            },
            "sigma": {
                "ci_95%_hi": NaN,
                "ci_95%_lo": NaN,
                "hdi_2.5%": 5.373,
                "hdi_97.5%": 5.551,
                "mean": 5.466,
                "prior": "fitted posterior",
                "sd": 0.05
            }
        }
    },
    "forward_reporting_offset_skewnormal_inference_nSI_phase2_weekday1": {
        "distribution": "skewnormal",
        "interval": "forward annotation offset",
        "source": "inference_nSI_phase2_weekday1",
        "stats": {
            "alpha": {
                "ci_95%_hi": NaN,
                "ci_95%_lo": NaN,
                "hdi_2.5%": 3.969,
                "hdi_97.5%": 4.424,
                "mean": 4.171,
                "prior": "fitted posterior",
                "sd": 0.12
            },
            "mu": {
                "ci_95%_hi": NaN,
                "ci_95%_lo": NaN,
                "hdi_2.5%": 3.701,
                "hdi_97.5%": 3.831,
                "mean": 3.773,
                "prior": "fitted posterior",
                "sd": 0.037
            },
            "sigma": {
                "ci_95%_hi": NaN,
                "ci_95%_lo": NaN,
                "hdi_2.5%": 5.341,
                "hdi_97.5%": 5.497,
                "mean": 5.428,
                "prior": "fitted posterior",
                "sd": 0.045
            }
        }
    },
    "forward_reporting_offset_skewnormal_inference_nSI_phase2_weekday2": {
        "distribution": "skewnormal",
        "interval": "forward annotation offset",
        "source": "inference_nSI_phase2_weekday2",
        "stats": {
            "alpha": {
                "ci_95%_hi": NaN,
                "ci_95%_lo": NaN,
                "hdi_2.5%": 3.741,
                "hdi_97.5%": 4.297,
                "mean": 4.047,
                "prior": "fitted posterior",
                "sd": 0.136
            },
            "mu": {
                "ci_95%_hi": NaN,
                "ci_95%_lo": NaN,
                "hdi_2.5%": 3.708,
                "hdi_97.5%": 3.876,
                "mean": 3.784,
                "prior": "fitted posterior",
                "sd": 0.043
            },
            "sigma": {
                "ci_95%_hi": NaN,
                "ci_95%_lo": NaN,
                "hdi_2.5%": 5.359,
                "hdi_97.5%": 5.507,
                "mean": 5.434,
                "prior": "fitted posterior",
                "sd": 0.039
            }
        }
    },
    "forward_reporting_offset_skewnormal_inference_nSI_phase2_weekday3": {
        "distribution": "skewnormal",
        "interval": "forward annotation offset",
        "source": "inference_nSI_phase2_weekday3",
        "stats": {
            "alpha": {
                "ci_95%_hi": NaN,
                "ci_95%_lo": NaN,
                "hdi_2.5%": 4.054,
                "hdi_97.5%": 4.662,
                "mean": 4.364,
                "prior": "fitted posterior",
                "sd": 0.148
            },
            "mu": {
                "ci_95%_hi": NaN,
                "ci_95%_lo": NaN,
                "hdi_2.5%": 3.681,
                "hdi_97.5%": 3.867,
                "mean": 3.757,
                "prior": "fitted posterior",
                "sd": 0.044
            },
            "sigma": {
                "ci_95%_hi": NaN,
                "ci_95%_lo": NaN,
                "hdi_2.5%": 5.459,
                "hdi_97.5%": 5.666,
                "mean": 5.573,
                "prior": "fitted posterior",
                "sd": 0.054
            }
        }
    },
    "forward_reporting_offset_skewnormal_inference_nSI_phase2_weekday4": {
        "distribution": "skewnormal",
        "interval": "forward annotation offset",
        "source": "inference_nSI_phase2_weekday4",
        "stats": {
            "alpha": {
                "ci_95%_hi": NaN,
                "ci_95%_lo": NaN,
                "hdi_2.5%": 4.116,
                "hdi_97.5%": 4.798,
                "mean": 4.384,
                "prior": "fitted posterior",
                "sd": 0.221
            },
            "mu": {
                "ci_95%_hi": NaN,
                "ci_95%_lo": NaN,
                "hdi_2.5%": 3.597,
                "hdi_97.5%": 3.772,
                "mean": 3.677,
                "prior": "fitted posterior",
                "sd": 0.055
            },
            "sigma": {
                "ci_95%_hi": NaN,
                "ci_95%_lo": NaN,
                "hdi_2.5%": 5.449,
                "hdi_97.5%": 5.646,
                "mean": 5.572,
                "prior": "fitted posterior",
                "sd": 0.054
            }
        }
    },
    "forward_reporting_offset_skewnormal_inference_nSI_phase2_weekday5": {
        "distribution": "skewnormal",
        "interval": "forward annotation offset",
        "source": "inference_nSI_phase2_weekday5",
        "stats": {
            "alpha": {
                "ci_95%_hi": NaN,
                "ci_95%_lo": NaN,
                "hdi_2.5%": 3.815,
                "hdi_97.5%": 4.429,
                "mean": 4.079,
                "prior": "fitted posterior",
                "sd": 0.156
            },
            "mu": {
                "ci_95%_hi": NaN,
                "ci_95%_lo": NaN,
                "hdi_2.5%": 3.738,
                "hdi_97.5%": 3.919,
                "mean": 3.841,
                "prior": "fitted posterior",
                "sd": 0.045
            },
            "sigma": {
                "ci_95%_hi": NaN,
                "ci_95%_lo": NaN,
                "hdi_2.5%": 5.435,
                "hdi_97.5%": 5.636,
                "mean": 5.532,
                "prior": "fitted posterior",
                "sd": 0.052
            }
        }
    },
    "forward_reporting_offset_skewnormal_inference_nSI_phase2_weekday6": {
        "distribution": "skewnormal",
        "interval": "forward annotation offset",
        "source": "inference_nSI_phase2_weekday6",
        "stats": {
            "alpha": {
                "ci_95%_hi": NaN,
                "ci_95%_lo": NaN,
                "hdi_2.5%": 4.163,
                "hdi_97.5%": 4.676,
                "mean": 4.356,
                "prior": "fitted posterior",
                "sd": 0.128
            },
            "mu": {
                "ci_95%_hi": NaN,
                "ci_95%_lo": NaN,
                "hdi_2.5%": 3.621,
                "hdi_97.5%": 3.766,
                "mean": 3.689,
                "prior": "fitted posterior",
                "sd": 0.034
            },
            "sigma": {
                "ci_95%_hi": NaN,
                "ci_95%_lo": NaN,
                "hdi_2.5%": 5.548,
                "hdi_97.5%": 5.727,
                "mean": 5.632,
                "prior": "fitted posterior",
                "sd": 0.048
            }
        }
    },
    "forward_reporting_offset_skewnormal_inference_nSI_phase3": {
        "distribution": "skewnormal",
        "interval": "forward annotation offset",
        "source": "inference_nSI_phase3",
        "stats": {
            "alpha": {
                "ci_95%_hi": NaN,
                "ci_95%_lo": NaN,
                "hdi_2.5%": 3.342,
                "hdi_97.5%": 3.777,
                "mean": 3.577,
                "prior": "fitted posterior",
                "sd": 0.116
            },
            "mu": {
                "ci_95%_hi": NaN,
                "ci_95%_lo": NaN,
                "hdi_2.5%": 3.824,
                "hdi_97.5%": 4.0,
                "mean": 3.914,
                "prior": "fitted posterior",
                "sd": 0.045
            },
            "sigma": {
                "ci_95%_hi": NaN,
                "ci_95%_lo": NaN,
                "hdi_2.5%": 4.857,
                "hdi_97.5%": 5.021,
                "mean": 4.955,
                "prior": "fitted posterior",
                "sd": 0.043
            }
        }
    },
    "forward_reporting_offset_skewnormal_inference_nSI_phase3_weekday0": {
        "distribution": "skewnormal",
        "interval": "forward annotation offset",
        "source": "inference_nSI_phase3_weekday0",
        "stats": {
            "alpha": {
                "ci_95%_hi": NaN,
                "ci_95%_lo": NaN,
                "hdi_2.5%": 3.48,
                "hdi_97.5%": 3.991,
                "mean": 3.713,
                "prior": "fitted posterior",
                "sd": 0.121
            },
            "mu": {
                "ci_95%_hi": NaN,
                "ci_95%_lo": NaN,
                "hdi_2.5%": 3.678,
                "hdi_97.5%": 3.83,
                "mean": 3.762,
                "prior": "fitted posterior",
                "sd": 0.039
            },
            "sigma": {
                "ci_95%_hi": NaN,
                "ci_95%_lo": NaN,
                "hdi_2.5%": 4.812,
                "hdi_97.5%": 5.002,
                "mean": 4.929,
                "prior": "fitted posterior",
                "sd": 0.044
            }
        }
    },
    "forward_reporting_offset_skewnormal_inference_nSI_phase3_weekday1": {
        "distribution": "skewnormal",
        "interval": "forward annotation offset",
        "source": "inference_nSI_phase3_weekday1",
        "stats": {
            "alpha": {
                "ci_95%_hi": NaN,
                "ci_95%_lo": NaN,
                "hdi_2.5%": 3.348,
                "hdi_97.5%": 3.709,
                "mean": 3.551,
                "prior": "fitted posterior",
                "sd": 0.108
            },
            "mu": {
                "ci_95%_hi": NaN,
                "ci_95%_lo": NaN,
                "hdi_2.5%": 3.898,
                "hdi_97.5%": 4.016,
                "mean": 3.958,
                "prior": "fitted posterior",
                "sd": 0.034
            },
            "sigma": {
                "ci_95%_hi": NaN,
                "ci_95%_lo": NaN,
                "hdi_2.5%": 4.778,
                "hdi_97.5%": 4.94,
                "mean": 4.848,
                "prior": "fitted posterior",
                "sd": 0.044
            }
        }
    },
    "forward_reporting_offset_skewnormal_inference_nSI_phase3_weekday2": {
        "distribution": "skewnormal",
        "interval": "forward annotation offset",
        "source": "inference_nSI_phase3_weekday2",
        "stats": {
            "alpha": {
                "ci_95%_hi": NaN,
                "ci_95%_lo": NaN,
                "hdi_2.5%": 3.199,
                "hdi_97.5%": 3.649,
                "mean": 3.399,
                "prior": "fitted posterior",
                "sd": 0.121
            },
            "mu": {
                "ci_95%_hi": NaN,
                "ci_95%_lo": NaN,
                "hdi_2.5%": 3.921,
                "hdi_97.5%": 4.074,
                "mean": 4.003,
                "prior": "fitted posterior",
                "sd": 0.043
            },
            "sigma": {
                "ci_95%_hi": NaN,
                "ci_95%_lo": NaN,
                "hdi_2.5%": 4.679,
                "hdi_97.5%": 4.835,
                "mean": 4.753,
                "prior": "fitted posterior",
                "sd": 0.045
            }
        }
    },
    "forward_reporting_offset_skewnormal_inference_nSI_phase3_weekday3": {
        "distribution": "skewnormal",
        "interval": "forward annotation offset",
        "source": "inference_nSI_phase3_weekday3",
        "stats": {
            "alpha": {
                "ci_95%_hi": NaN,
                "ci_95%_lo": NaN,
                "hdi_2.5%": 3.145,
                "hdi_97.5%": 3.577,
                "mean": 3.314,
                "prior": "fitted posterior",
                "sd": 0.11
            },
            "mu": {
                "ci_95%_hi": NaN,
                "ci_95%_lo": NaN,
                "hdi_2.5%": 3.944,
                "hdi_97.5%": 4.132,
                "mean": 4.045,
                "prior": "fitted posterior",
                "sd": 0.05
            },
            "sigma": {
                "ci_95%_hi": NaN,
                "ci_95%_lo": NaN,
                "hdi_2.5%": 4.732,
                "hdi_97.5%": 4.873,
                "mean": 4.798,
                "prior": "fitted posterior",
                "sd": 0.043
            }
        }
    },
    "forward_reporting_offset_skewnormal_inference_nSI_phase3_weekday4": {
        "distribution": "skewnormal",
        "interval": "forward annotation offset",
        "source": "inference_nSI_phase3_weekday4",
        "stats": {
            "alpha": {
                "ci_95%_hi": NaN,
                "ci_95%_lo": NaN,
                "hdi_2.5%": 3.054,
                "hdi_97.5%": 3.579,
                "mean": 3.289,
                "prior": "fitted posterior",
                "sd": 0.139
            },
            "mu": {
                "ci_95%_hi": NaN,
                "ci_95%_lo": NaN,
                "hdi_2.5%": 3.919,
                "hdi_97.5%": 4.109,
                "mean": 4.019,
                "prior": "fitted posterior",
                "sd": 0.052
            },
            "sigma": {
                "ci_95%_hi": NaN,
                "ci_95%_lo": NaN,
                "hdi_2.5%": 4.645,
                "hdi_97.5%": 4.847,
                "mean": 4.749,
                "prior": "fitted posterior",
                "sd": 0.057
            }
        }
    },
    "forward_reporting_offset_skewnormal_inference_nSI_phase3_weekday5": {
        "distribution": "skewnormal",
        "interval": "forward annotation offset",
        "source": "inference_nSI_phase3_weekday5",
        "stats": {
            "alpha": {
                "ci_95%_hi": NaN,
                "ci_95%_lo": NaN,
                "hdi_2.5%": 3.14,
                "hdi_97.5%": 3.505,
                "mean": 3.312,
                "prior": "fitted posterior",
                "sd": 0.103
            },
            "mu": {
                "ci_95%_hi": NaN,
                "ci_95%_lo": NaN,
                "hdi_2.5%": 3.995,
                "hdi_97.5%": 4.168,
                "mean": 4.078,
                "prior": "fitted posterior",
                "sd": 0.043
            },
            "sigma": {
                "ci_95%_hi": NaN,
                "ci_95%_lo": NaN,
                "hdi_2.5%": 4.694,
                "hdi_97.5%": 4.873,
                "mean": 4.794,
                "prior": "fitted posterior",
                "sd": 0.046
            }
        }
    },
    "forward_reporting_offset_skewnormal_inference_nSI_phase3_weekday6": {
        "distribution": "skewnormal",
        "interval": "forward annotation offset",
        "source": "inference_nSI_phase3_weekday6",
        "stats": {
            "alpha": {
                "ci_95%_hi": NaN,
                "ci_95%_lo": NaN,
                "hdi_2.5%": 3.418,
                "hdi_97.5%": 3.918,
                "mean": 3.653,
                "prior": "fitted posterior",
                "sd": 0.135
            },
            "mu": {
                "ci_95%_hi": NaN,
                "ci_95%_lo": NaN,
                "hdi_2.5%": 3.898,
                "hdi_97.5%": 4.059,
                "mean": 3.974,
                "prior": "fitted posterior",
                "sd": 0.044
            },
            "sigma": {
                "ci_95%_hi": NaN,
                "ci_95%_lo": NaN,
                "hdi_2.5%": 4.889,
                "hdi_97.5%": 5.062,
                "mean": 4.982,
                "prior": "fitted posterior",
                "sd": 0.05
            }
        }
    },
    "forward_reporting_offset_skewnormal_inference_nSI_weekday0": {
        "distribution": "skewnormal",
        "interval": "forward annotation offset",
        "source": "inference_nSI_weekday0",
        "stats": {
            "alpha": {
                "ci_95%_hi": NaN,
                "ci_95%_lo": NaN,
                "hdi_2.5%": 3.317,
                "hdi_97.5%": 3.837,
                "mean": 3.612,
                "prior": "fitted posterior",
                "sd": 0.149
            },
            "mu": {
                "ci_95%_hi": NaN,
                "ci_95%_lo": NaN,
                "hdi_2.5%": 3.706,
                "hdi_97.5%": 3.872,
                "mean": 3.782,
                "prior": "fitted posterior",
                "sd": 0.046
            },
            "sigma": {
                "ci_95%_hi": NaN,
                "ci_95%_lo": NaN,
                "hdi_2.5%": 4.797,
                "hdi_97.5%": 5.001,
                "mean": 4.897,
                "prior": "fitted posterior",
                "sd": 0.057
            }
        }
    },
    "forward_reporting_offset_skewnormal_inference_nSI_weekday1": {
        "distribution": "skewnormal",
        "interval": "forward annotation offset",
        "source": "inference_nSI_weekday1",
        "stats": {
            "alpha": {
                "ci_95%_hi": NaN,
                "ci_95%_lo": NaN,
                "hdi_2.5%": 3.292,
                "hdi_97.5%": 3.606,
                "mean": 3.453,
                "prior": "fitted posterior",
                "sd": 0.094
            },
            "mu": {
                "ci_95%_hi": NaN,
                "ci_95%_lo": NaN,
                "hdi_2.5%": 3.919,
                "hdi_97.5%": 4.054,
                "mean": 3.985,
                "prior": "fitted posterior",
                "sd": 0.038
            },
            "sigma": {
                "ci_95%_hi": NaN,
                "ci_95%_lo": NaN,
                "hdi_2.5%": 4.741,
                "hdi_97.5%": 4.87,
                "mean": 4.8,
                "prior": "fitted posterior",
                "sd": 0.035
            }
        }
    },
    "forward_reporting_offset_skewnormal_inference_nSI_weekday2": {
        "distribution": "skewnormal",
        "interval": "forward annotation offset",
        "source": "inference_nSI_weekday2",
        "stats": {
            "alpha": {
                "ci_95%_hi": NaN,
                "ci_95%_lo": NaN,
                "hdi_2.5%": 2.957,
                "hdi_97.5%": 3.253,
                "mean": 3.102,
                "prior": "fitted posterior",
                "sd": 0.091
            },
            "mu": {
                "ci_95%_hi": NaN,
                "ci_95%_lo": NaN,
                "hdi_2.5%": 3.977,
                "hdi_97.5%": 4.119,
                "mean": 4.045,
                "prior": "fitted posterior",
                "sd": 0.039
            },
            "sigma": {
                "ci_95%_hi": NaN,
                "ci_95%_lo": NaN,
                "hdi_2.5%": 4.657,
                "hdi_97.5%": 4.791,
                "mean": 4.723,
                "prior": "fitted posterior",
                "sd": 0.035
            }
        }
    },
    "forward_reporting_offset_skewnormal_inference_nSI_weekday3": {
        "distribution": "skewnormal",
        "interval": "forward annotation offset",
        "source": "inference_nSI_weekday3",
        "stats": {
            "alpha": {
                "ci_95%_hi": NaN,
                "ci_95%_lo": NaN,
                "hdi_2.5%": 3.417,
                "hdi_97.5%": 3.778,
                "mean": 3.626,
                "prior": "fitted posterior",
                "sd": 0.1
            },
            "mu": {
                "ci_95%_hi": NaN,
                "ci_95%_lo": NaN,
                "hdi_2.5%": 3.87,
                "hdi_97.5%": 4.018,
                "mean": 3.951,
                "prior": "fitted posterior",
                "sd": 0.039
            },
            "sigma": {
                "ci_95%_hi": NaN,
                "ci_95%_lo": NaN,
                "hdi_2.5%": 4.768,
                "hdi_97.5%": 4.908,
                "mean": 4.826,
                "prior": "fitted posterior",
                "sd": 0.039
            }
        }
    },
    "forward_reporting_offset_skewnormal_inference_nSI_weekday4": {
        "distribution": "skewnormal",
        "interval": "forward annotation offset",
        "source": "inference_nSI_weekday4",
        "stats": {
            "alpha": {
                "ci_95%_hi": NaN,
                "ci_95%_lo": NaN,
                "hdi_2.5%": 3.224,
                "hdi_97.5%": 3.746,
                "mean": 3.427,
                "prior": "fitted posterior",
                "sd": 0.136
            },
            "mu": {
                "ci_95%_hi": NaN,
                "ci_95%_lo": NaN,
                "hdi_2.5%": 3.893,
                "hdi_97.5%": 4.076,
                "mean": 3.964,
                "prior": "fitted posterior",
                "sd": 0.05
            },
            "sigma": {
                "ci_95%_hi": NaN,
                "ci_95%_lo": NaN,
                "hdi_2.5%": 4.754,
                "hdi_97.5%": 4.953,
                "mean": 4.846,
                "prior": "fitted posterior",
                "sd": 0.052
            }
        }
    },
    "forward_reporting_offset_skewnormal_inference_nSI_weekday5": {
        "distribution": "skewnormal",
        "interval": "forward annotation offset",
        "source": "inference_nSI_weekday5",
        "stats": {
            "alpha": {
                "ci_95%_hi": NaN,
                "ci_95%_lo": NaN,
                "hdi_2.5%": 3.199,
                "hdi_97.5%": 3.682,
                "mean": 3.413,
                "prior": "fitted posterior",
                "sd": 0.128
            },
            "mu": {
                "ci_95%_hi": NaN,
                "ci_95%_lo": NaN,
                "hdi_2.5%": 3.949,
                "hdi_97.5%": 4.125,
                "mean": 4.031,
                "prior": "fitted posterior",
                "sd": 0.046
            },
            "sigma": {
                "ci_95%_hi": NaN,
                "ci_95%_lo": NaN,
                "hdi_2.5%": 4.8,
                "hdi_97.5%": 4.995,
                "mean": 4.878,
                "prior": "fitted posterior",
                "sd": 0.052
            }
        }
    },
    "forward_reporting_offset_skewnormal_inference_nSI_weekday6": {
        "distribution": "skewnormal",
        "interval": "forward annotation offset",
        "source": "inference_nSI_weekday6",
        "stats": {
            "alpha": {
                "ci_95%_hi": NaN,
                "ci_95%_lo": NaN,
                "hdi_2.5%": 3.645,
                "hdi_97.5%": 4.161,
                "mean": 3.873,
                "prior": "fitted posterior",
                "sd": 0.127
            },
            "mu": {
                "ci_95%_hi": NaN,
                "ci_95%_lo": NaN,
                "hdi_2.5%": 3.825,
                "hdi_97.5%": 3.968,
                "mean": 3.895,
                "prior": "fitted posterior",
                "sd": 0.04
            },
            "sigma": {
                "ci_95%_hi": NaN,
                "ci_95%_lo": NaN,
                "hdi_2.5%": 5.217,
                "hdi_97.5%": 5.412,
                "mean": 5.326,
                "prior": "fitted posterior",
                "sd": 0.048
            }
        }
    },
    "forward_reporting_offset_skewnormal_inference_pSI": {
        "distribution": "skewnormal",
        "interval": "forward annotation offset",
        "source": "inference_pSI",
        "stats": {
            "alpha": {
                "ci_95%_hi": NaN,
                "ci_95%_lo": NaN,
                "hdi_2.5%": 3.334,
                "hdi_97.5%": 3.673,
                "mean": 3.535,
                "prior": "fitted posterior",
                "sd": 0.086
            },
            "mu": {
                "ci_95%_hi": NaN,
                "ci_95%_lo": NaN,
                "hdi_2.5%": 3.795,
                "hdi_97.5%": 3.935,
                "mean": 3.867,
                "prior": "fitted posterior",
                "sd": 0.036
            },
            "sigma": {
                "ci_95%_hi": NaN,
                "ci_95%_lo": NaN,
                "hdi_2.5%": 4.729,
                "hdi_97.5%": 4.846,
                "mean": 4.78,
                "prior": "fitted posterior",
                "sd": 0.033
            }
        }
    },
    "forward_reporting_offset_skewnormal_inference_pSI_phase0": {
        "distribution": "skewnormal",
        "interval": "forward annotation offset",
        "source": "inference_pSI_phase0",
        "stats": {
            "alpha": {
                "ci_95%_hi": NaN,
                "ci_95%_lo": NaN,
                "hdi_2.5%": 5.609,
                "hdi_97.5%": 6.421,
                "mean": 5.992,
                "prior": "fitted posterior",
                "sd": 0.196
            },
            "mu": {
                "ci_95%_hi": NaN,
                "ci_95%_lo": NaN,
                "hdi_2.5%": 4.04,
                "hdi_97.5%": 4.212,
                "mean": 4.127,
                "prior": "fitted posterior",
                "sd": 0.046
            },
            "sigma": {
                "ci_95%_hi": NaN,
                "ci_95%_lo": NaN,
                "hdi_2.5%": 8.075,
                "hdi_97.5%": 8.29,
                "mean": 8.161,
                "prior": "fitted posterior",
                "sd": 0.055
            }
        }
    },
    "forward_reporting_offset_skewnormal_inference_pSI_phase0_weekday0": {
        "distribution": "skewnormal",
        "interval": "forward annotation offset",
        "source": "inference_pSI_phase0_weekday0",
        "stats": {
            "alpha": {
                "ci_95%_hi": NaN,
                "ci_95%_lo": NaN,
                "hdi_2.5%": 5.57,
                "hdi_97.5%": 6.491,
                "mean": 5.925,
                "prior": "fitted posterior",
                "sd": 0.24
            },
            "mu": {
                "ci_95%_hi": NaN,
                "ci_95%_lo": NaN,
                "hdi_2.5%": 4.054,
                "hdi_97.5%": 4.276,
                "mean": 4.186,
                "prior": "fitted posterior",
                "sd": 0.056
            },
            "sigma": {
                "ci_95%_hi": NaN,
                "ci_95%_lo": NaN,
                "hdi_2.5%": 8.135,
                "hdi_97.5%": 8.335,
                "mean": 8.227,
                "prior": "fitted posterior",
                "sd": 0.063
            }
        }
    },
    "forward_reporting_offset_skewnormal_inference_pSI_phase0_weekday1": {
        "distribution": "skewnormal",
        "interval": "forward annotation offset",
        "source": "inference_pSI_phase0_weekday1",
        "stats": {
            "alpha": {
                "ci_95%_hi": NaN,
                "ci_95%_lo": NaN,
                "hdi_2.5%": 5.769,
                "hdi_97.5%": 6.606,
                "mean": 6.239,
                "prior": "fitted posterior",
                "sd": 0.219
            },
            "mu": {
                "ci_95%_hi": NaN,
                "ci_95%_lo": NaN,
                "hdi_2.5%": 3.998,
                "hdi_97.5%": 4.193,
                "mean": 4.084,
                "prior": "fitted posterior",
                "sd": 0.049
            },
            "sigma": {
                "ci_95%_hi": NaN,
                "ci_95%_lo": NaN,
                "hdi_2.5%": 8.245,
                "hdi_97.5%": 8.497,
                "mean": 8.384,
                "prior": "fitted posterior",
                "sd": 0.07
            }
        }
    },
    "forward_reporting_offset_skewnormal_inference_pSI_phase0_weekday2": {
        "distribution": "skewnormal",
        "interval": "forward annotation offset",
        "source": "inference_pSI_phase0_weekday2",
        "stats": {
            "alpha": {
                "ci_95%_hi": NaN,
                "ci_95%_lo": NaN,
                "hdi_2.5%": 5.064,
                "hdi_97.5%": 5.851,
                "mean": 5.55,
                "prior": "fitted posterior",
                "sd": 0.204
            },
            "mu": {
                "ci_95%_hi": NaN,
                "ci_95%_lo": NaN,
                "hdi_2.5%": 4.042,
                "hdi_97.5%": 4.228,
                "mean": 4.126,
                "prior": "fitted posterior",
                "sd": 0.049
            },
            "sigma": {
                "ci_95%_hi": NaN,
                "ci_95%_lo": NaN,
                "hdi_2.5%": 7.789,
                "hdi_97.5%": 8.055,
                "mean": 7.915,
                "prior": "fitted posterior",
                "sd": 0.074
            }
        }
    },
    "forward_reporting_offset_skewnormal_inference_pSI_phase0_weekday3": {
        "distribution": "skewnormal",
        "interval": "forward annotation offset",
        "source": "inference_pSI_phase0_weekday3",
        "stats": {
            "alpha": {
                "ci_95%_hi": NaN,
                "ci_95%_lo": NaN,
                "hdi_2.5%": 6.249,
                "hdi_97.5%": 7.16,
                "mean": 6.581,
                "prior": "fitted posterior",
                "sd": 0.222
            },
            "mu": {
                "ci_95%_hi": NaN,
                "ci_95%_lo": NaN,
                "hdi_2.5%": 3.888,
                "hdi_97.5%": 4.029,
                "mean": 3.954,
                "prior": "fitted posterior",
                "sd": 0.04
            },
            "sigma": {
                "ci_95%_hi": NaN,
                "ci_95%_lo": NaN,
                "hdi_2.5%": 8.393,
                "hdi_97.5%": 8.677,
                "mean": 8.526,
                "prior": "fitted posterior",
                "sd": 0.077
            }
        }
    },
    "forward_reporting_offset_skewnormal_inference_pSI_phase0_weekday4": {
        "distribution": "skewnormal",
        "interval": "forward annotation offset",
        "source": "inference_pSI_phase0_weekday4",
        "stats": {
            "alpha": {
                "ci_95%_hi": NaN,
                "ci_95%_lo": NaN,
                "hdi_2.5%": 5.887,
                "hdi_97.5%": 6.632,
                "mean": 6.297,
                "prior": "fitted posterior",
                "sd": 0.204
            },
            "mu": {
                "ci_95%_hi": NaN,
                "ci_95%_lo": NaN,
                "hdi_2.5%": 3.715,
                "hdi_97.5%": 3.893,
                "mean": 3.81,
                "prior": "fitted posterior",
                "sd": 0.044
            },
            "sigma": {
                "ci_95%_hi": NaN,
                "ci_95%_lo": NaN,
                "hdi_2.5%": 7.951,
                "hdi_97.5%": 8.145,
                "mean": 8.048,
                "prior": "fitted posterior",
                "sd": 0.051
            }
        }
    },
    "forward_reporting_offset_skewnormal_inference_pSI_phase0_weekday5": {
        "distribution": "skewnormal",
        "interval": "forward annotation offset",
        "source": "inference_pSI_phase0_weekday5",
        "stats": {
            "alpha": {
                "ci_95%_hi": NaN,
                "ci_95%_lo": NaN,
                "hdi_2.5%": 5.632,
                "hdi_97.5%": 6.504,
                "mean": 5.997,
                "prior": "fitted posterior",
                "sd": 0.264
            },
            "mu": {
                "ci_95%_hi": NaN,
                "ci_95%_lo": NaN,
                "hdi_2.5%": 3.935,
                "hdi_97.5%": 4.117,
                "mean": 4.046,
                "prior": "fitted posterior",
                "sd": 0.051
            },
            "sigma": {
                "ci_95%_hi": NaN,
                "ci_95%_lo": NaN,
                "hdi_2.5%": 7.821,
                "hdi_97.5%": 8.07,
                "mean": 7.953,
                "prior": "fitted posterior",
                "sd": 0.066
            }
        }
    },
    "forward_reporting_offset_skewnormal_inference_pSI_phase0_weekday6": {
        "distribution": "skewnormal",
        "interval": "forward annotation offset",
        "source": "inference_pSI_phase0_weekday6",
        "stats": {
            "alpha": {
                "ci_95%_hi": NaN,
                "ci_95%_lo": NaN,
                "hdi_2.5%": 4.545,
                "hdi_97.5%": 5.33,
                "mean": 4.959,
                "prior": "fitted posterior",
                "sd": 0.231
            },
            "mu": {
                "ci_95%_hi": NaN,
                "ci_95%_lo": NaN,
                "hdi_2.5%": 4.407,
                "hdi_97.5%": 4.695,
                "mean": 4.564,
                "prior": "fitted posterior",
                "sd": 0.068
            },
            "sigma": {
                "ci_95%_hi": NaN,
                "ci_95%_lo": NaN,
                "hdi_2.5%": 7.562,
                "hdi_97.5%": 7.852,
                "mean": 7.703,
                "prior": "fitted posterior",
                "sd": 0.091
            }
        }
    },
    "forward_reporting_offset_skewnormal_inference_pSI_phase1": {
        "distribution": "skewnormal",
        "interval": "forward annotation offset",
        "source": "inference_pSI_phase1",
        "stats": {
            "alpha": {
                "ci_95%_hi": NaN,
                "ci_95%_lo": NaN,
                "hdi_2.5%": 3.954,
                "hdi_97.5%": 4.503,
                "mean": 4.237,
                "prior": "fitted posterior",
                "sd": 0.145
            },
            "mu": {
                "ci_95%_hi": NaN,
                "ci_95%_lo": NaN,
                "hdi_2.5%": 3.754,
                "hdi_97.5%": 3.902,
                "mean": 3.817,
                "prior": "fitted posterior",
                "sd": 0.04
            },
            "sigma": {
                "ci_95%_hi": NaN,
                "ci_95%_lo": NaN,
                "hdi_2.5%": 5.399,
                "hdi_97.5%": 5.595,
                "mean": 5.472,
                "prior": "fitted posterior",
                "sd": 0.048
            }
        }
    },
    "forward_reporting_offset_skewnormal_inference_pSI_phase1_weekday0": {
        "distribution": "skewnormal",
        "interval": "forward annotation offset",
        "source": "inference_pSI_phase1_weekday0",
        "stats": {
            "alpha": {
                "ci_95%_hi": NaN,
                "ci_95%_lo": NaN,
                "hdi_2.5%": 4.14,
                "hdi_97.5%": 4.527,
                "mean": 4.354,
                "prior": "fitted posterior",
                "sd": 0.138
            },
            "mu": {
                "ci_95%_hi": NaN,
                "ci_95%_lo": NaN,
                "hdi_2.5%": 3.589,
                "hdi_97.5%": 3.71,
                "mean": 3.654,
                "prior": "fitted posterior",
                "sd": 0.043
            },
            "sigma": {
                "ci_95%_hi": NaN,
                "ci_95%_lo": NaN,
                "hdi_2.5%": 5.61,
                "hdi_97.5%": 5.762,
                "mean": 5.673,
                "prior": "fitted posterior",
                "sd": 0.045
            }
        }
    },
    "forward_reporting_offset_skewnormal_inference_pSI_phase1_weekday1": {
        "distribution": "skewnormal",
        "interval": "forward annotation offset",
        "source": "inference_pSI_phase1_weekday1",
        "stats": {
            "alpha": {
                "ci_95%_hi": NaN,
                "ci_95%_lo": NaN,
                "hdi_2.5%": 4.297,
                "hdi_97.5%": 4.845,
                "mean": 4.548,
                "prior": "fitted posterior",
                "sd": 0.161
            },
            "mu": {
                "ci_95%_hi": NaN,
                "ci_95%_lo": NaN,
                "hdi_2.5%": 3.654,
                "hdi_97.5%": 3.821,
                "mean": 3.741,
                "prior": "fitted posterior",
                "sd": 0.043
            },
            "sigma": {
                "ci_95%_hi": NaN,
                "ci_95%_lo": NaN,
                "hdi_2.5%": 5.399,
                "hdi_97.5%": 5.593,
                "mean": 5.487,
                "prior": "fitted posterior",
                "sd": 0.052
            }
        }
    },
    "forward_reporting_offset_skewnormal_inference_pSI_phase1_weekday2": {
        "distribution": "skewnormal",
        "interval": "forward annotation offset",
        "source": "inference_pSI_phase1_weekday2",
        "stats": {
            "alpha": {
                "ci_95%_hi": NaN,
                "ci_95%_lo": NaN,
                "hdi_2.5%": 4.171,
                "hdi_97.5%": 4.691,
                "mean": 4.411,
                "prior": "fitted posterior",
                "sd": 0.147
            },
            "mu": {
                "ci_95%_hi": NaN,
                "ci_95%_lo": NaN,
                "hdi_2.5%": 3.513,
                "hdi_97.5%": 3.655,
                "mean": 3.589,
                "prior": "fitted posterior",
                "sd": 0.04
            },
            "sigma": {
                "ci_95%_hi": NaN,
                "ci_95%_lo": NaN,
                "hdi_2.5%": 5.498,
                "hdi_97.5%": 5.669,
                "mean": 5.587,
                "prior": "fitted posterior",
                "sd": 0.05
            }
        }
    },
    "forward_reporting_offset_skewnormal_inference_pSI_phase1_weekday3": {
        "distribution": "skewnormal",
        "interval": "forward annotation offset",
        "source": "inference_pSI_phase1_weekday3",
        "stats": {
            "alpha": {
                "ci_95%_hi": NaN,
                "ci_95%_lo": NaN,
                "hdi_2.5%": 4.266,
                "hdi_97.5%": 4.676,
                "mean": 4.484,
                "prior": "fitted posterior",
                "sd": 0.117
            },
            "mu": {
                "ci_95%_hi": NaN,
                "ci_95%_lo": NaN,
                "hdi_2.5%": 3.637,
                "hdi_97.5%": 3.767,
                "mean": 3.712,
                "prior": "fitted posterior",
                "sd": 0.034
            },
            "sigma": {
                "ci_95%_hi": NaN,
                "ci_95%_lo": NaN,
                "hdi_2.5%": 5.511,
                "hdi_97.5%": 5.664,
                "mean": 5.589,
                "prior": "fitted posterior",
                "sd": 0.038
            }
        }
    },
    "forward_reporting_offset_skewnormal_inference_pSI_phase1_weekday4": {
        "distribution": "skewnormal",
        "interval": "forward annotation offset",
        "source": "inference_pSI_phase1_weekday4",
        "stats": {
            "alpha": {
                "ci_95%_hi": NaN,
                "ci_95%_lo": NaN,
                "hdi_2.5%": 3.789,
                "hdi_97.5%": 4.24,
                "mean": 4.002,
                "prior": "fitted posterior",
                "sd": 0.13
            },
            "mu": {
                "ci_95%_hi": NaN,
                "ci_95%_lo": NaN,
                "hdi_2.5%": 3.812,
                "hdi_97.5%": 3.958,
                "mean": 3.89,
                "prior": "fitted posterior",
                "sd": 0.044
            },
            "sigma": {
                "ci_95%_hi": NaN,
                "ci_95%_lo": NaN,
                "hdi_2.5%": 5.376,
                "hdi_97.5%": 5.536,
                "mean": 5.453,
                "prior": "fitted posterior",
                "sd": 0.04
            }
        }
    },
    "forward_reporting_offset_skewnormal_inference_pSI_phase1_weekday5": {
        "distribution": "skewnormal",
        "interval": "forward annotation offset",
        "source": "inference_pSI_phase1_weekday5",
        "stats": {
            "alpha": {
                "ci_95%_hi": NaN,
                "ci_95%_lo": NaN,
                "hdi_2.5%": 3.785,
                "hdi_97.5%": 4.239,
                "mean": 4.072,
                "prior": "fitted posterior",
                "sd": 0.124
            },
            "mu": {
                "ci_95%_hi": NaN,
                "ci_95%_lo": NaN,
                "hdi_2.5%": 3.83,
                "hdi_97.5%": 3.966,
                "mean": 3.889,
                "prior": "fitted posterior",
                "sd": 0.039
            },
            "sigma": {
                "ci_95%_hi": NaN,
                "ci_95%_lo": NaN,
                "hdi_2.5%": 5.278,
                "hdi_97.5%": 5.442,
                "mean": 5.377,
                "prior": "fitted posterior",
                "sd": 0.042
            }
        }
    },
    "forward_reporting_offset_skewnormal_inference_pSI_phase1_weekday6": {
        "distribution": "skewnormal",
        "interval": "forward annotation offset",
        "source": "inference_pSI_phase1_weekday6",
        "stats": {
            "alpha": {
                "ci_95%_hi": NaN,
                "ci_95%_lo": NaN,
                "hdi_2.5%": 3.912,
                "hdi_97.5%": 4.378,
                "mean": 4.137,
                "prior": "fitted posterior",
                "sd": 0.129
            },
            "mu": {
                "ci_95%_hi": NaN,
                "ci_95%_lo": NaN,
                "hdi_2.5%": 3.879,
                "hdi_97.5%": 4.018,
                "mean": 3.955,
                "prior": "fitted posterior",
                "sd": 0.038
            },
            "sigma": {
                "ci_95%_hi": NaN,
                "ci_95%_lo": NaN,
                "hdi_2.5%": 5.441,
                "hdi_97.5%": 5.609,
                "mean": 5.51,
                "prior": "fitted posterior",
                "sd": 0.046
            }
        }
    },
    "forward_reporting_offset_skewnormal_inference_pSI_phase2": {
        "distribution": "skewnormal",
        "interval": "forward annotation offset",
        "source": "inference_pSI_phase2",
        "stats": {
            "alpha": {
                "ci_95%_hi": NaN,
                "ci_95%_lo": NaN,
                "hdi_2.5%": 3.802,
                "hdi_97.5%": 4.3,
                "mean": 4.014,
                "prior": "fitted posterior",
                "sd": 0.123
            },
            "mu": {
                "ci_95%_hi": NaN,
                "ci_95%_lo": NaN,
                "hdi_2.5%": 3.729,
                "hdi_97.5%": 3.86,
                "mean": 3.803,
                "prior": "fitted posterior",
                "sd": 0.037
            },
            "sigma": {
                "ci_95%_hi": NaN,
                "ci_95%_lo": NaN,
                "hdi_2.5%": 5.253,
                "hdi_97.5%": 5.455,
                "mean": 5.347,
                "prior": "fitted posterior",
                "sd": 0.057
            }
        }
    },
    "forward_reporting_offset_skewnormal_inference_pSI_phase2_weekday0": {
        "distribution": "skewnormal",
        "interval": "forward annotation offset",
        "source": "inference_pSI_phase2_weekday0",
        "stats": {
            "alpha": {
                "ci_95%_hi": NaN,
                "ci_95%_lo": NaN,
                "hdi_2.5%": 3.757,
                "hdi_97.5%": 4.251,
                "mean": 4.009,
                "prior": "fitted posterior",
                "sd": 0.141
            },
            "mu": {
                "ci_95%_hi": NaN,
                "ci_95%_lo": NaN,
                "hdi_2.5%": 3.578,
                "hdi_97.5%": 3.759,
                "mean": 3.69,
                "prior": "fitted posterior",
                "sd": 0.046
            },
            "sigma": {
                "ci_95%_hi": NaN,
                "ci_95%_lo": NaN,
                "hdi_2.5%": 5.221,
                "hdi_97.5%": 5.413,
                "mean": 5.322,
                "prior": "fitted posterior",
                "sd": 0.05
            }
        }
    },
    "forward_reporting_offset_skewnormal_inference_pSI_phase2_weekday1": {
        "distribution": "skewnormal",
        "interval": "forward annotation offset",
        "source": "inference_pSI_phase2_weekday1",
        "stats": {
            "alpha": {
                "ci_95%_hi": NaN,
                "ci_95%_lo": NaN,
                "hdi_2.5%": 3.55,
                "hdi_97.5%": 4.221,
                "mean": 3.906,
                "prior": "fitted posterior",
                "sd": 0.195
            },
            "mu": {
                "ci_95%_hi": NaN,
                "ci_95%_lo": NaN,
                "hdi_2.5%": 3.621,
                "hdi_97.5%": 3.866,
                "mean": 3.717,
                "prior": "fitted posterior",
                "sd": 0.066
            },
            "sigma": {
                "ci_95%_hi": NaN,
                "ci_95%_lo": NaN,
                "hdi_2.5%": 5.204,
                "hdi_97.5%": 5.466,
                "mean": 5.338,
                "prior": "fitted posterior",
                "sd": 0.063
            }
        }
    },
    "forward_reporting_offset_skewnormal_inference_pSI_phase2_weekday2": {
        "distribution": "skewnormal",
        "interval": "forward annotation offset",
        "source": "inference_pSI_phase2_weekday2",
        "stats": {
            "alpha": {
                "ci_95%_hi": NaN,
                "ci_95%_lo": NaN,
                "hdi_2.5%": 4.031,
                "hdi_97.5%": 4.495,
                "mean": 4.248,
                "prior": "fitted posterior",
                "sd": 0.149
            },
            "mu": {
                "ci_95%_hi": NaN,
                "ci_95%_lo": NaN,
                "hdi_2.5%": 3.672,
                "hdi_97.5%": 3.8,
                "mean": 3.739,
                "prior": "fitted posterior",
                "sd": 0.035
            },
            "sigma": {
                "ci_95%_hi": NaN,
                "ci_95%_lo": NaN,
                "hdi_2.5%": 5.3,
                "hdi_97.5%": 5.521,
                "mean": 5.411,
                "prior": "fitted posterior",
                "sd": 0.051
            }
        }
    },
    "forward_reporting_offset_skewnormal_inference_pSI_phase2_weekday3": {
        "distribution": "skewnormal",
        "interval": "forward annotation offset",
        "source": "inference_pSI_phase2_weekday3",
        "stats": {
            "alpha": {
                "ci_95%_hi": NaN,
                "ci_95%_lo": NaN,
                "hdi_2.5%": 3.899,
                "hdi_97.5%": 4.301,
                "mean": 4.059,
                "prior": "fitted posterior",
                "sd": 0.107
            },
            "mu": {
                "ci_95%_hi": NaN,
                "ci_95%_lo": NaN,
                "hdi_2.5%": 3.762,
                "hdi_97.5%": 3.887,
                "mean": 3.823,
                "prior": "fitted posterior",
                "sd": 0.034
            },
            "sigma": {
                "ci_95%_hi": NaN,
                "ci_95%_lo": NaN,
                "hdi_2.5%": 5.294,
                "hdi_97.5%": 5.431,
                "mean": 5.361,
                "prior": "fitted posterior",
                "sd": 0.036
            }
        }
    },
    "forward_reporting_offset_skewnormal_inference_pSI_phase2_weekday4": {
        "distribution": "skewnormal",
        "interval": "forward annotation offset",
        "source": "inference_pSI_phase2_weekday4",
        "stats": {
            "alpha": {
                "ci_95%_hi": NaN,
                "ci_95%_lo": NaN,
                "hdi_2.5%": 3.7,
                "hdi_97.5%": 4.195,
                "mean": 3.948,
                "prior": "fitted posterior",
                "sd": 0.141
            },
            "mu": {
                "ci_95%_hi": NaN,
                "ci_95%_lo": NaN,
                "hdi_2.5%": 3.718,
                "hdi_97.5%": 3.895,
                "mean": 3.811,
                "prior": "fitted posterior",
                "sd": 0.043
            },
            "sigma": {
                "ci_95%_hi": NaN,
                "ci_95%_lo": NaN,
                "hdi_2.5%": 5.147,
                "hdi_97.5%": 5.339,
                "mean": 5.24,
                "prior": "fitted posterior",
                "sd": 0.047
            }
        }
    },
    "forward_reporting_offset_skewnormal_inference_pSI_phase2_weekday5": {
        "distribution": "skewnormal",
        "interval": "forward annotation offset",
        "source": "inference_pSI_phase2_weekday5",
        "stats": {
            "alpha": {
                "ci_95%_hi": NaN,
                "ci_95%_lo": NaN,
                "hdi_2.5%": 3.78,
                "hdi_97.5%": 4.205,
                "mean": 3.998,
                "prior": "fitted posterior",
                "sd": 0.119
            },
            "mu": {
                "ci_95%_hi": NaN,
                "ci_95%_lo": NaN,
                "hdi_2.5%": 3.759,
                "hdi_97.5%": 3.913,
                "mean": 3.837,
                "prior": "fitted posterior",
                "sd": 0.044
            },
            "sigma": {
                "ci_95%_hi": NaN,
                "ci_95%_lo": NaN,
                "hdi_2.5%": 5.223,
                "hdi_97.5%": 5.396,
                "mean": 5.309,
                "prior": "fitted posterior",
                "sd": 0.046
            }
        }
    },
    "forward_reporting_offset_skewnormal_inference_pSI_phase2_weekday6": {
        "distribution": "skewnormal",
        "interval": "forward annotation offset",
        "source": "inference_pSI_phase2_weekday6",
        "stats": {
            "alpha": {
                "ci_95%_hi": NaN,
                "ci_95%_lo": NaN,
                "hdi_2.5%": 4.003,
                "hdi_97.5%": 4.591,
                "mean": 4.275,
                "prior": "fitted posterior",
                "sd": 0.148
            },
            "mu": {
                "ci_95%_hi": NaN,
                "ci_95%_lo": NaN,
                "hdi_2.5%": 3.641,
                "hdi_97.5%": 3.799,
                "mean": 3.719,
                "prior": "fitted posterior",
                "sd": 0.04
            },
            "sigma": {
                "ci_95%_hi": NaN,
                "ci_95%_lo": NaN,
                "hdi_2.5%": 5.445,
                "hdi_97.5%": 5.604,
                "mean": 5.533,
                "prior": "fitted posterior",
                "sd": 0.042
            }
        }
    },
    "forward_reporting_offset_skewnormal_inference_pSI_phase3": {
        "distribution": "skewnormal",
        "interval": "forward annotation offset",
        "source": "inference_pSI_phase3",
        "stats": {
            "alpha": {
                "ci_95%_hi": NaN,
                "ci_95%_lo": NaN,
                "hdi_2.5%": 3.265,
                "hdi_97.5%": 3.623,
                "mean": 3.433,
                "prior": "fitted posterior",
                "sd": 0.093
            },
            "mu": {
                "ci_95%_hi": NaN,
                "ci_95%_lo": NaN,
                "hdi_2.5%": 3.892,
                "hdi_97.5%": 4.024,
                "mean": 3.958,
                "prior": "fitted posterior",
                "sd": 0.038
            },
            "sigma": {
                "ci_95%_hi": NaN,
                "ci_95%_lo": NaN,
                "hdi_2.5%": 4.686,
                "hdi_97.5%": 4.832,
                "mean": 4.752,
                "prior": "fitted posterior",
                "sd": 0.04
            }
        }
    },
    "forward_reporting_offset_skewnormal_inference_pSI_phase3_weekday0": {
        "distribution": "skewnormal",
        "interval": "forward annotation offset",
        "source": "inference_pSI_phase3_weekday0",
        "stats": {
            "alpha": {
                "ci_95%_hi": NaN,
                "ci_95%_lo": NaN,
                "hdi_2.5%": 3.199,
                "hdi_97.5%": 3.695,
                "mean": 3.499,
                "prior": "fitted posterior",
                "sd": 0.134
            },
            "mu": {
                "ci_95%_hi": NaN,
                "ci_95%_lo": NaN,
                "hdi_2.5%": 3.774,
                "hdi_97.5%": 3.948,
                "mean": 3.851,
                "prior": "fitted posterior",
                "sd": 0.047
            },
            "sigma": {
                "ci_95%_hi": NaN,
                "ci_95%_lo": NaN,
                "hdi_2.5%": 4.521,
                "hdi_97.5%": 4.685,
                "mean": 4.597,
                "prior": "fitted posterior",
                "sd": 0.045
            }
        }
    },
    "forward_reporting_offset_skewnormal_inference_pSI_phase3_weekday1": {
        "distribution": "skewnormal",
        "interval": "forward annotation offset",
        "source": "inference_pSI_phase3_weekday1",
        "stats": {
            "alpha": {
                "ci_95%_hi": NaN,
                "ci_95%_lo": NaN,
                "hdi_2.5%": 2.971,
                "hdi_97.5%": 3.389,
                "mean": 3.185,
                "prior": "fitted posterior",
                "sd": 0.105
            },
            "mu": {
                "ci_95%_hi": NaN,
                "ci_95%_lo": NaN,
                "hdi_2.5%": 4.04,
                "hdi_97.5%": 4.192,
                "mean": 4.103,
                "prior": "fitted posterior",
                "sd": 0.035
            },
            "sigma": {
                "ci_95%_hi": NaN,
                "ci_95%_lo": NaN,
                "hdi_2.5%": 4.551,
                "hdi_97.5%": 4.688,
                "mean": 4.622,
                "prior": "fitted posterior",
                "sd": 0.042
            }
        }
    },
    "forward_reporting_offset_skewnormal_inference_pSI_phase3_weekday2": {
        "distribution": "skewnormal",
        "interval": "forward annotation offset",
        "source": "inference_pSI_phase3_weekday2",
        "stats": {
            "alpha": {
                "ci_95%_hi": NaN,
                "ci_95%_lo": NaN,
                "hdi_2.5%": 3.264,
                "hdi_97.5%": 3.754,
                "mean": 3.524,
                "prior": "fitted posterior",
                "sd": 0.12
            },
            "mu": {
                "ci_95%_hi": NaN,
                "ci_95%_lo": NaN,
                "hdi_2.5%": 3.864,
                "hdi_97.5%": 4.023,
                "mean": 3.945,
                "prior": "fitted posterior",
                "sd": 0.039
            },
            "sigma": {
                "ci_95%_hi": NaN,
                "ci_95%_lo": NaN,
                "hdi_2.5%": 4.61,
                "hdi_97.5%": 4.766,
                "mean": 4.68,
                "prior": "fitted posterior",
                "sd": 0.04
            }
        }
    },
    "forward_reporting_offset_skewnormal_inference_pSI_phase3_weekday3": {
        "distribution": "skewnormal",
        "interval": "forward annotation offset",
        "source": "inference_pSI_phase3_weekday3",
        "stats": {
            "alpha": {
                "ci_95%_hi": NaN,
                "ci_95%_lo": NaN,
                "hdi_2.5%": 3.215,
                "hdi_97.5%": 3.649,
                "mean": 3.398,
                "prior": "fitted posterior",
                "sd": 0.117
            },
            "mu": {
                "ci_95%_hi": NaN,
                "ci_95%_lo": NaN,
                "hdi_2.5%": 3.957,
                "hdi_97.5%": 4.104,
                "mean": 4.013,
                "prior": "fitted posterior",
                "sd": 0.04
            },
            "sigma": {
                "ci_95%_hi": NaN,
                "ci_95%_lo": NaN,
                "hdi_2.5%": 4.604,
                "hdi_97.5%": 4.748,
                "mean": 4.684,
                "prior": "fitted posterior",
                "sd": 0.04
            }
        }
    },
    "forward_reporting_offset_skewnormal_inference_pSI_phase3_weekday4": {
        "distribution": "skewnormal",
        "interval": "forward annotation offset",
        "source": "inference_pSI_phase3_weekday4",
        "stats": {
            "alpha": {
                "ci_95%_hi": NaN,
                "ci_95%_lo": NaN,
                "hdi_2.5%": 3.149,
                "hdi_97.5%": 3.667,
                "mean": 3.47,
                "prior": "fitted posterior",
                "sd": 0.134
            },
            "mu": {
                "ci_95%_hi": NaN,
                "ci_95%_lo": NaN,
                "hdi_2.5%": 3.953,
                "hdi_97.5%": 4.123,
                "mean": 4.031,
                "prior": "fitted posterior",
                "sd": 0.047
            },
            "sigma": {
                "ci_95%_hi": NaN,
                "ci_95%_lo": NaN,
                "hdi_2.5%": 4.645,
                "hdi_97.5%": 4.81,
                "mean": 4.729,
                "prior": "fitted posterior",
                "sd": 0.047
            }
        }
    },
    "forward_reporting_offset_skewnormal_inference_pSI_phase3_weekday5": {
        "distribution": "skewnormal",
        "interval": "forward annotation offset",
        "source": "inference_pSI_phase3_weekday5",
        "stats": {
            "alpha": {
                "ci_95%_hi": NaN,
                "ci_95%_lo": NaN,
                "hdi_2.5%": 2.842,
                "hdi_97.5%": 3.268,
                "mean": 3.062,
                "prior": "fitted posterior",
                "sd": 0.114
            },
            "mu": {
                "ci_95%_hi": NaN,
                "ci_95%_lo": NaN,
                "hdi_2.5%": 4.001,
                "hdi_97.5%": 4.201,
                "mean": 4.115,
                "prior": "fitted posterior",
                "sd": 0.051
            },
            "sigma": {
                "ci_95%_hi": NaN,
                "ci_95%_lo": NaN,
                "hdi_2.5%": 4.541,
                "hdi_97.5%": 4.729,
                "mean": 4.635,
                "prior": "fitted posterior",
                "sd": 0.048
            }
        }
    },
    "forward_reporting_offset_skewnormal_inference_pSI_phase3_weekday6": {
        "distribution": "skewnormal",
        "interval": "forward annotation offset",
        "source": "inference_pSI_phase3_weekday6",
        "stats": {
            "alpha": {
                "ci_95%_hi": NaN,
                "ci_95%_lo": NaN,
                "hdi_2.5%": 3.053,
                "hdi_97.5%": 3.474,
                "mean": 3.279,
                "prior": "fitted posterior",
                "sd": 0.106
            },
            "mu": {
                "ci_95%_hi": NaN,
                "ci_95%_lo": NaN,
                "hdi_2.5%": 4.046,
                "hdi_97.5%": 4.197,
                "mean": 4.115,
                "prior": "fitted posterior",
                "sd": 0.042
            },
            "sigma": {
                "ci_95%_hi": NaN,
                "ci_95%_lo": NaN,
                "hdi_2.5%": 4.714,
                "hdi_97.5%": 4.892,
                "mean": 4.813,
                "prior": "fitted posterior",
                "sd": 0.046
            }
        }
    },
    "forward_reporting_offset_skewnormal_inference_pSI_weekday0": {
        "distribution": "skewnormal",
        "interval": "forward annotation offset",
        "source": "inference_pSI_weekday0",
        "stats": {
            "alpha": {
                "ci_95%_hi": NaN,
                "ci_95%_lo": NaN,
                "hdi_2.5%": 3.241,
                "hdi_97.5%": 3.751,
                "mean": 3.509,
                "prior": "fitted posterior",
                "sd": 0.129
            },
            "mu": {
                "ci_95%_hi": NaN,
                "ci_95%_lo": NaN,
                "hdi_2.5%": 3.784,
                "hdi_97.5%": 3.938,
                "mean": 3.876,
                "prior": "fitted posterior",
                "sd": 0.041
            },
            "sigma": {
                "ci_95%_hi": NaN,
                "ci_95%_lo": NaN,
                "hdi_2.5%": 4.621,
                "hdi_97.5%": 4.806,
                "mean": 4.693,
                "prior": "fitted posterior",
                "sd": 0.046
            }
        }
    },
    "forward_reporting_offset_skewnormal_inference_pSI_weekday1": {
        "distribution": "skewnormal",
        "interval": "forward annotation offset",
        "source": "inference_pSI_weekday1",
        "stats": {
            "alpha": {
                "ci_95%_hi": NaN,
                "ci_95%_lo": NaN,
                "hdi_2.5%": 3.158,
                "hdi_97.5%": 3.58,
                "mean": 3.365,
                "prior": "fitted posterior",
                "sd": 0.112
            },
            "mu": {
                "ci_95%_hi": NaN,
                "ci_95%_lo": NaN,
                "hdi_2.5%": 3.87,
                "hdi_97.5%": 4.042,
                "mean": 3.974,
                "prior": "fitted posterior",
                "sd": 0.04
            },
            "sigma": {
                "ci_95%_hi": NaN,
                "ci_95%_lo": NaN,
                "hdi_2.5%": 4.569,
                "hdi_97.5%": 4.751,
                "mean": 4.668,
                "prior": "fitted posterior",
                "sd": 0.048
            }
        }
    },
    "forward_reporting_offset_skewnormal_inference_pSI_weekday2": {
        "distribution": "skewnormal",
        "interval": "forward annotation offset",
        "source": "inference_pSI_weekday2",
        "stats": {
            "alpha": {
                "ci_95%_hi": NaN,
                "ci_95%_lo": NaN,
                "hdi_2.5%": 3.039,
                "hdi_97.5%": 3.5,
                "mean": 3.329,
                "prior": "fitted posterior",
                "sd": 0.119
            },
            "mu": {
                "ci_95%_hi": NaN,
                "ci_95%_lo": NaN,
                "hdi_2.5%": 3.927,
                "hdi_97.5%": 4.113,
                "mean": 4.024,
                "prior": "fitted posterior",
                "sd": 0.043
            },
            "sigma": {
                "ci_95%_hi": NaN,
                "ci_95%_lo": NaN,
                "hdi_2.5%": 4.592,
                "hdi_97.5%": 4.749,
                "mean": 4.677,
                "prior": "fitted posterior",
                "sd": 0.044
            }
        }
    },
    "forward_reporting_offset_skewnormal_inference_pSI_weekday3": {
        "distribution": "skewnormal",
        "interval": "forward annotation offset",
        "source": "inference_pSI_weekday3",
        "stats": {
            "alpha": {
                "ci_95%_hi": NaN,
                "ci_95%_lo": NaN,
                "hdi_2.5%": 2.948,
                "hdi_97.5%": 3.29,
                "mean": 3.139,
                "prior": "fitted posterior",
                "sd": 0.092
            },
            "mu": {
                "ci_95%_hi": NaN,
                "ci_95%_lo": NaN,
                "hdi_2.5%": 3.985,
                "hdi_97.5%": 4.162,
                "mean": 4.057,
                "prior": "fitted posterior",
                "sd": 0.043
            },
            "sigma": {
                "ci_95%_hi": NaN,
                "ci_95%_lo": NaN,
                "hdi_2.5%": 4.611,
                "hdi_97.5%": 4.776,
                "mean": 4.678,
                "prior": "fitted posterior",
                "sd": 0.043
            }
        }
    },
    "forward_reporting_offset_skewnormal_inference_pSI_weekday4": {
        "distribution": "skewnormal",
        "interval": "forward annotation offset",
        "source": "inference_pSI_weekday4",
        "stats": {
            "alpha": {
                "ci_95%_hi": NaN,
                "ci_95%_lo": NaN,
                "hdi_2.5%": 3.364,
                "hdi_97.5%": 3.78,
                "mean": 3.561,
                "prior": "fitted posterior",
                "sd": 0.115
            },
            "mu": {
                "ci_95%_hi": NaN,
                "ci_95%_lo": NaN,
                "hdi_2.5%": 3.81,
                "hdi_97.5%": 3.966,
                "mean": 3.898,
                "prior": "fitted posterior",
                "sd": 0.042
            },
            "sigma": {
                "ci_95%_hi": NaN,
                "ci_95%_lo": NaN,
                "hdi_2.5%": 4.743,
                "hdi_97.5%": 4.911,
                "mean": 4.813,
                "prior": "fitted posterior",
                "sd": 0.048
            }
        }
    },
    "forward_reporting_offset_skewnormal_inference_pSI_weekday5": {
        "distribution": "skewnormal",
        "interval": "forward annotation offset",
        "source": "inference_pSI_weekday5",
        "stats": {
            "alpha": {
                "ci_95%_hi": NaN,
                "ci_95%_lo": NaN,
                "hdi_2.5%": 3.1,
                "hdi_97.5%": 3.554,
                "mean": 3.307,
                "prior": "fitted posterior",
                "sd": 0.122
            },
            "mu": {
                "ci_95%_hi": NaN,
                "ci_95%_lo": NaN,
                "hdi_2.5%": 4.028,
                "hdi_97.5%": 4.218,
                "mean": 4.111,
                "prior": "fitted posterior",
                "sd": 0.046
            },
            "sigma": {
                "ci_95%_hi": NaN,
                "ci_95%_lo": NaN,
                "hdi_2.5%": 4.656,
                "hdi_97.5%": 4.825,
                "mean": 4.74,
                "prior": "fitted posterior",
                "sd": 0.049
            }
        }
    },
    "forward_reporting_offset_skewnormal_inference_pSI_weekday6": {
        "distribution": "skewnormal",
        "interval": "forward annotation offset",
        "source": "inference_pSI_weekday6",
        "stats": {
            "alpha": {
                "ci_95%_hi": NaN,
                "ci_95%_lo": NaN,
                "hdi_2.5%": 3.744,
                "hdi_97.5%": 4.289,
                "mean": 3.998,
                "prior": "fitted posterior",
                "sd": 0.146
            },
            "mu": {
                "ci_95%_hi": NaN,
                "ci_95%_lo": NaN,
                "hdi_2.5%": 3.82,
                "hdi_97.5%": 3.972,
                "mean": 3.893,
                "prior": "fitted posterior",
                "sd": 0.041
            },
            "sigma": {
                "ci_95%_hi": NaN,
                "ci_95%_lo": NaN,
                "hdi_2.5%": 5.048,
                "hdi_97.5%": 5.204,
                "mean": 5.139,
                "prior": "fitted posterior",
                "sd": 0.043
            }
        }
    }
}
